# Supplementary material for: Arginine depletion attenuates renal cystogenesis in tuberous sclerosis complex model
Source: Cell Rep Med. 2023 Jun 7;4(6):101073. doi: 10.1016/j.xcrm.2023.101073 (PMC10313931; doi:10.1016/j.xcrm.2023.101073)
Supplement: Table S1. Concentrations of detected metabolites in kidney samples, related to Figure 1 [file mmc2.xlsx]

## Sheet: Table S1
Table S1: Concentrations of detected metabolites in kidney samples, Related to Figure1
sample-genotype-Rx	10-HAD	10-Hydroxydecanoic acid	14-Methylhexadecanoic acid	1-Aminocyclopropanecarboxylate	1-Methyladenosine	2,4-Dihydroxypteridine	2-Acetamido-2-Deoxy-Beta-D-Glucosylamine	2-Aminoadipate	2-Aminoisobutyrate	2-Aminophenol	2'-Deoxy-5'-Adenosine Monophosphate (dAMP)	2-hydroxy glutarate	2-Hydroxyhexadecanoic acid	2-Methylmaleate	2-Phosphoglycerate	3-(2-Hydroxyphenyl)Propanoate	3-(4-Hydroxyphenyl)Pyruvate	3-Hydroxybutanoate	3-hydroxybutyric acid	3-Hydroxymethylglutarate	3-Hydroxyoctanoic acid	3-Methyl-2-Oxovalerate & Ketoleucine	3-Methyl-L-Histidine	4-Acetamidobutanoate	4-Guanidinobutanoate	4-Imidazoleacetate	4-Pyridoxate	5(Z),8(Z),11(Z)-Eicosatrienoic Acid	5-Aminolevulinate	5-Hydroxylysine	5-Methylcytosine	6-Carboxyhexanoate	9-Decenoic acid	Acetyl CoA	Acetylcholine	Acetyl-L-carnitine	Adenine	Adenosine	Adenosine 3',5'-cyclic monophosphate (cAMP)	Adenosine 5'-Diphosphate (ADP)	Adenosine 5'-triphosphate (ATP)	Adenosine Diphosphate Ribose	Adenosine-Monophosphate (AMP)	Adp-Glucose	AICAR	Alanine	Alanine-IS	Allantoin	all-cis-4,7,10,13,16-Docosapentaenoic acid
01_WT-3	209524	146963	2.39534e+06	613884	2.98044e+07	414134	786456	2.43818e+07	2.6481e+07	28400.7	804564	6.11257e+06	906152	8.38537e+07	1.43569e+06	155415	3.98383e+06	1.77444e+06	1.56543e+07	5.07111e+06	543403	2.0666e+06	5.75196e+07	4.58788e+06	3.25544e+07	1.30955e+08	3.83131e+07	2.0589e+06	571732	837229	568413	498074	199139	161503	0	1.55703e+09	8.55198e+07	5.05157e+08	105587	7.06619e+07	7.7145e+06	1.80426e+07	4.35404e+08	741741	363617	3.48077e+08	3.64149e+07	7.30305e+06	2.21198e+06
02_WT-5	851490	563088	2.07124e+06	566209	2.80673e+07	327753	581388	1.96051e+07	1.38028e+07	0	822317	5.31114e+06	843562	8.35632e+07	1.80044e+06	109884	2.49775e+06	1.96401e+06	1.25942e+07	4.50773e+06	1.67425e+06	2.37409e+06	4.74059e+07	3.49241e+06	3.07875e+07	7.31655e+07	3.60201e+07	1.77354e+06	397857	387382	418448	986757	232217	105654	334611	1.71439e+09	7.06951e+07	4.14222e+08	66014.8	5.39858e+07	5.349e+06	2.07136e+07	3.29393e+08	579156	481201	2.95688e+08	4.00804e+07	7.05973e+06	2.38015e+06
03_WT-6	365540	304582	2.63785e+06	647408	2.69694e+07	148986	752006	1.98822e+07	1.68878e+07	37482	1.00215e+06	5.95643e+06	1.23895e+06	6.57768e+07	2.83107e+06	128686	2.66992e+06	2.00982e+06	1.44382e+07	3.64175e+06	922945	2.35667e+06	6.01813e+07	5.11171e+06	2.58824e+07	1.19543e+08	4.46072e+07	2.88213e+06	467809	963693	669462	0	272163	100252	578050	1.87893e+09	7.91607e+07	4.95821e+08	118783	7.98399e+07	8.99994e+06	2.02034e+07	4.1477e+08	756506	618094	3.52629e+08	3.7392e+07	8.02546e+06	3.36639e+06
04_WT-17	521593	372727	2.33106e+06	703033	3.45783e+07	152885	576419	2.0744e+07	1.9336e+07	88868.6	417347	7.44465e+06	1.10467e+06	7.20751e+07	4.54413e+06	115899	2.55542e+06	774631	5.27105e+06	4.38492e+06	811117	1.15394e+06	4.82109e+07	9.88348e+06	2.54832e+07	1.98574e+08	7.13903e+07	1.57488e+06	752591	747268	1.00889e+06	0	184905	468646	602513	2.07009e+09	6.99125e+07	2.22407e+08	152668	9.21306e+07	1.98827e+07	2.37346e+07	2.97881e+08	809200	691365	2.74861e+08	3.49256e+07	7.69995e+06	2.32381e+06
05_WT-31	776906	510569	2.55715e+06	531979	2.54917e+07	128123	395037	1.46387e+07	1.41753e+07	43055.7	537510	6.11953e+06	947473	6.04636e+07	2.30685e+06	195038	2.46201e+06	1.93735e+06	1.09604e+07	2.79496e+06	1.40825e+06	2.27245e+06	5.31869e+07	4.08692e+06	3.88258e+07	8.12057e+07	8.5144e+07	1.53294e+06	368167	552065	714652	0	151307	350321	789944	1.2988e+09	3.9616e+07	2.61432e+08	85843.3	6.51047e+07	7.88873e+06	9.82036e+06	2.47371e+08	675590	149256	2.92946e+08	3.90447e+07	5.27361e+06	1.97457e+06
06_WT-8	369003	359674	1.61672e+06	593315	1.94158e+07	92926.5	594976	2.21955e+07	1.32682e+07	0	788257	5.23563e+06	891253	6.54633e+07	2.18492e+06	166693	2.86379e+06	2.05761e+06	1.25691e+07	3.14335e+06	656501	1.44805e+06	5.22845e+07	4.65068e+06	2.34069e+07	1.45977e+08	2.8306e+07	1.79927e+06	512139	754974	588367	0	214037	214602	312319	1.48642e+09	5.63859e+07	2.78119e+08	99559.2	6.50204e+07	8.05602e+06	1.99861e+07	3.82728e+08	718241	231542	3.03467e+08	3.5437e+07	6.21136e+06	2.00403e+06
07_WT-10	435491	284683	2.07248e+06	704348	5.27225e+07	299556	565066	2.32308e+07	1.7308e+07	60708.4	887855	8.26733e+06	967085	5.56484e+07	2.86698e+06	180914	4.14053e+06	2.17036e+06	1.61844e+07	6.31588e+06	739625	2.98728e+06	6.63121e+07	7.58315e+06	3.34145e+07	1.87717e+08	8.97728e+07	2.05223e+06	404612	1.03838e+06	1.13125e+06	1.34619e+06	193194	238614	627951	1.67754e+09	5.26211e+07	3.37663e+08	94790.3	7.77587e+07	8.11112e+06	2.07823e+07	4.05783e+08	707997	228404	3.58496e+08	3.63223e+07	1.15378e+07	2.48974e+06
08_WT-32	710597	306113	3.4117e+06	691236	3.57934e+07	144002	743866	1.69426e+07	2.07486e+07	186742	660920	8.98979e+06	1.44963e+06	7.49148e+07	4.25855e+06	416185	3.66963e+06	2.84235e+06	1.47888e+07	5.43925e+06	2.04256e+06	3.59629e+06	6.45687e+07	5.69385e+06	4.16169e+07	1.2983e+08	1.36024e+08	2.76355e+06	520848	747060	1.12139e+06	678855	213806	92081.1	189031	1.89225e+09	5.9034e+07	2.05737e+08	110034	7.32929e+07	7.1197e+06	3.5303e+07	4.58717e+08	931873	443327	3.39649e+08	3.64722e+07	9.4644e+06	3.60278e+06
09_Tsc1_KO-1	737915	500508	2.01826e+06	516348	2.63772e+07	379095	260691	1.5172e+07	1.81763e+07	11166.2	629868	6.77613e+06	1.51026e+06	7.23371e+07	2.84998e+06	146199	920601	2.252e+06	1.04598e+07	2.46471e+06	1.4346e+06	1.87569e+06	4.75146e+07	3.09221e+06	3.20103e+07	8.12682e+07	3.75805e+07	2.39743e+06	1.093e+06	222459	669550	0	290841	248882	247074	1.59716e+09	5.23955e+07	2.71748e+08	112399	7.62037e+07	1.0405e+07	2.27067e+07	3.22943e+08	749979	283213	3.31488e+08	3.86457e+07	4.67024e+06	3.5031e+06
10_Tsc1_KO-2	584043	278693	4.63622e+06	480728	2.05885e+07	94167.2	264568	1.33211e+07	1.39217e+07	22622.5	853587	7.72785e+06	1.16066e+06	7.26296e+07	1.53824e+06	13950.7	1.07698e+06	2.20591e+06	1.33175e+07	3.07524e+06	1.05203e+06	2.2732e+06	3.86455e+07	2.26022e+06	2.86203e+07	7.24474e+07	4.62681e+07	2.2654e+06	819231	320392	474842	0	282940	225938	340379	1.48945e+09	3.95811e+07	4.24025e+08	98895.1	6.70928e+07	1.14544e+07	1.58199e+07	3.3392e+08	735174	207818	2.85695e+08	3.71803e+07	6.03865e+06	2.10489e+06
11_Tsc1_KO-7	663144	286661	2.53595e+06	549307	1.16063e+08	127308	393203	1.37546e+07	1.51036e+07	109596	638123	1.1625e+07	1.01227e+06	7.38871e+07	2.19902e+06	164383	1.24903e+06	2.59658e+06	1.52445e+07	4.66212e+06	1.35241e+06	2.13636e+06	3.98222e+07	2.83258e+06	2.43812e+07	7.52531e+07	9.74442e+07	1.94292e+06	1.11e+06	280784	684282	1.9103e+06	287265	361059	73631.6	1.59096e+09	6.05472e+07	2.97149e+08	196914	8.84193e+07	1.59091e+07	2.95218e+07	3.55588e+08	948703	1.19476e+06	2.9755e+08	3.373e+07	7.54977e+06	2.03331e+06
12_Tsc1_KO-15	391828	170197	1.92296e+06	545844	4.7904e+07	600097	435863	1.39851e+07	1.26744e+07	163354	1.07396e+06	7.69624e+06	845711	8.97953e+07	1.32444e+06	120853	1.04531e+06	377097	2.40766e+06	4.53563e+06	600811	1.22107e+06	2.68932e+07	3.1868e+06	2.46276e+07	9.43527e+07	1.37394e+08	2.17398e+06	1.11277e+06	253618	735939	0	167896	209200	247475	1.25722e+09	5.97978e+07	4.93474e+08	116996	6.79607e+07	9.40985e+06	2.06384e+07	4.1692e+08	810694	233680	2.3382e+08	3.58654e+07	6.37264e+06	1.65558e+06
13_Tsc1_KO-18	300804	162077	1.74093e+06	517775	2.94931e+07	264716	366418	1.49605e+07	1.20477e+07	117600	1.1334e+06	9.30478e+06	1.04501e+06	5.98191e+07	1.79213e+06	138880	1.05988e+06	856922	2.92757e+06	3.65017e+06	609464	1.39777e+06	3.83512e+07	3.66889e+06	2.7735e+07	9.62366e+07	8.68443e+07	2.68997e+06	867598	272049	788136	0	154109	188715	692604	1.5243e+09	3.99009e+07	4.73874e+08	128121	7.08819e+07	1.09585e+07	2.38679e+07	3.69724e+08	845355	234472	2.4541e+08	3.53243e+07	6.06839e+06	2.80754e+06
14_Tsc1_KO-46	442529	244661	2.20677e+06	529308	2.3516e+07	451162	341272	1.30554e+07	1.37098e+07	42598.1	1.1342e+06	9.14345e+06	1.24302e+06	6.92029e+07	1.51282e+06	131371	996653	1.97321e+06	1.11159e+07	2.48557e+06	856946	1.40526e+06	3.76017e+07	3.0968e+06	3.43527e+07	8.74413e+07	5.42069e+07	2.62139e+06	1.01345e+06	237319	843965	0	240154	246380	0	1.67199e+09	5.88796e+07	5.09204e+08	107855	7.70028e+07	8.43004e+06	2.52506e+07	4.22948e+08	841945	507413	3.0449e+08	3.74781e+07	4.5778e+06	2.28524e+06
15_Tsc1_KO-38	342076	266965	1.58217e+06	606858	2.26726e+07	288584	322430	1.4256e+07	9.18228e+06	9223.62	495384	7.38866e+06	1.05216e+06	6.21864e+07	2.54882e+06	225510	704811	2.13267e+06	1.20906e+07	2.53105e+06	551145	1.855e+06	4.41945e+07	2.92078e+06	2.51294e+07	1.00791e+08	4.85372e+07	1.70317e+06	787600	192143	466025	0	218129	220154	0	1.87426e+09	5.70781e+07	3.06498e+08	86640.2	7.10482e+07	9.68458e+06	2.10822e+07	2.80785e+08	833854	300340	3.19764e+08	3.91201e+07	4.43473e+06	1.73079e+06
16_WT_Rapa-2	284596	240799	1.5986e+06	851336	2.99145e+07	105846	359747	4.71746e+07	2.35349e+07	112445	365416	5.60391e+06	1.09466e+06	8.19986e+07	3.60268e+06	93422.2	2.31052e+06	2.53707e+06	1.49245e+07	2.58307e+06	731400	2.08433e+06	6.42581e+07	5.65881e+06	2.94545e+07	1.37389e+08	8.62245e+07	1.63557e+06	481065	515502	713612	885930	109267	74858.3	53256.9	2.07683e+09	8.89384e+07	2.40007e+08	141068	9.32463e+07	1.34759e+07	2.73302e+07	3.66259e+08	837958	171835	3.88533e+08	3.6129e+07	5.19902e+06	2.01158e+06
17_WT_Rapa-23	327816	311737	2.32436e+06	773197	3.61722e+07	284055	407381	2.58945e+07	2.00786e+07	82130.5	409222	6.95295e+06	1.80535e+06	6.96556e+07	4.89479e+06	82839	2.14563e+06	1.79155e+06	1.07068e+07	4.11608e+06	882491	2.99622e+06	7.21962e+07	6.99658e+06	3.00988e+07	1.11002e+08	9.28018e+07	4.46794e+06	588637	692835	1.1132e+06	1.36889e+06	134662	155292	178880	2.07408e+09	9.43665e+07	1.31538e+08	138434	8.44906e+07	8.93889e+06	4.0372e+07	3.92833e+08	802260	413908	3.62484e+08	3.74478e+07	8.34641e+06	5.53661e+06
18_WT_Rapa-25	360153	244420	1.97582e+06	898918	3.3962e+07	439583	331954	3.47999e+07	2.31476e+07	35827.7	357231	8.86932e+06	1.07459e+06	7.45211e+07	4.12276e+06	129758	2.5417e+06	1.74945e+06	1.25522e+07	5.02206e+06	684884	2.54039e+06	6.2457e+07	6.37029e+06	3.34246e+07	1.09606e+08	5.30263e+07	1.54882e+06	545136	612230	1.00726e+06	1.70635e+06	287754	283122	228934	2.06806e+09	7.34504e+07	1.40701e+08	143748	8.50385e+07	1.23499e+07	2.92474e+07	3.57441e+08	788025	538733	4.07385e+08	3.79059e+07	8.93983e+06	2.08391e+06
19_WT_Rapa-27	185477	117543	1.22664e+06	811058	6.01591e+07	191717	484042	2.89594e+07	2.49351e+07	226408	301075	6.08106e+06	740188	7.39611e+07	4.74998e+06	65654.2	3.08687e+06	1.56575e+06	1.15726e+07	5.30399e+06	727653	2.38809e+06	7.18937e+07	7.90225e+06	4.18247e+07	1.21309e+08	1.45356e+08	1.81393e+06	566565	820058	1.0264e+06	4.34473e+06	324345	516127	663985	2.0475e+09	9.19109e+07	2.644e+08	171305	9.65569e+07	2.19867e+07	2.23894e+07	3.18856e+08	890028	563480	3.86705e+08	3.67307e+07	1.31857e+07	2.09807e+06
20_WT_Rapa-29	322948	215298	2.72434e+06	727025	4.30017e+07	304809	398684	2.44312e+07	1.53655e+07	95512	408679	8.35938e+06	958131	8.15651e+07	3.26773e+06	80520.1	3.16096e+06	2.23137e+06	1.1291e+07	5.64258e+06	773814	2.7715e+06	6.53802e+07	9.11085e+06	2.67814e+07	9.86125e+07	9.70536e+07	1.87311e+06	405920	831863	995352	2.17987e+06	195773	133923	918645	1.97906e+09	5.78025e+07	3.15533e+08	87763.5	7.08159e+07	8.6236e+06	2.54857e+07	3.49703e+08	690518	313542	3.18015e+08	3.61487e+07	1.24924e+07	2.3146e+06
21_WT_Rapa-31	304485	206046	6.34526e+06	775179	3.74217e+07	239646	330413	2.75768e+07	1.76662e+07	47396.4	254285	7.33565e+06	818866	6.69039e+07	4.75818e+06	54363.7	1.65685e+06	1.60752e+06	9.84785e+06	3.68099e+06	938749	2.00549e+06	6.61164e+07	6.09053e+06	3.59101e+07	1.38336e+08	7.45848e+07	3.54394e+06	551201	623025	987790	1.09916e+06	158135	603127	334662	1.82591e+09	5.47661e+07	9.09685e+07	179669	8.1712e+07	1.50477e+07	2.06281e+07	3.0359e+08	911528	358615	3.31914e+08	3.53207e+07	6.85577e+06	3.90256e+06
22_KO_Rapa-14	330220	117636	1.2482e+06	636930	8.10382e+07	130943	411363	4.3846e+07	2.15847e+07	144736	178779	6.76247e+06	689640	7.57688e+07	6.21639e+06	140275	3.12815e+06	2.52233e+06	1.53462e+07	2.53383e+06	903578	2.35553e+06	6.52983e+07	6.55119e+06	4.29024e+07	1.43232e+08	1.22385e+08	1.23527e+06	719590	562364	1.11432e+06	1.70533e+06	268477	295006	234041	2.08948e+09	7.5262e+07	1.3781e+08	142947	9.19534e+07	1.58709e+07	2.4856e+07	2.82391e+08	859054	212485	3.54385e+08	3.58158e+07	7.57445e+06	1.66574e+06
23_KO_Rapa-22	449677	234198	2.81534e+06	524457	5.93079e+07	243187	336407	2.28845e+07	1.52173e+07	29456.8	233205	8.33444e+06	1.02221e+06	7.1316e+07	3.4916e+06	218335	1.44266e+06	1.6617e+06	1.03119e+07	3.32676e+06	1.07784e+06	2.05351e+06	3.62342e+07	3.80806e+06	3.68377e+07	7.07569e+07	5.02488e+07	2.45073e+06	671563	444793	610823	1.57655e+06	220877	471969	526878	1.66242e+09	5.05851e+07	1.08025e+08	102631	7.23611e+07	1.98784e+07	2.01209e+07	2.17963e+08	836828	542355	3.02899e+08	3.84553e+07	6.38416e+06	2.52679e+06
24_KO_Rapa-51	979486	451667	2.27157e+06	429610	5.49821e+07	76470	370896	2.0869e+07	1.90904e+07	35778.1	135772	8.54169e+06	1.05184e+06	7.40949e+07	4.03288e+06	134472	1.326e+06	1.571e+06	1.00146e+07	3.36806e+06	2.07875e+06	1.6005e+06	3.24167e+07	3.433e+06	4.25176e+07	6.58965e+07	4.33731e+07	2.08647e+06	533195	279284	602113	1.86806e+06	592600	287087	0	1.5861e+09	5.15341e+07	9.94588e+07	105697	6.89281e+07	1.72618e+07	2.34506e+07	2.06035e+08	745894	575352	2.86794e+08	3.85472e+07	5.77544e+06	2.08539e+06
25_KO_Rapa-50	250874	207805	2.88935e+06	651506	7.44198e+07	76823.2	440940	3.97048e+07	2.34858e+07	63494.2	343536	5.79717e+06	1.25381e+06	6.601e+07	3.53192e+06	77370.9	4.5148e+06	2.52774e+06	1.43306e+07	2.58062e+06	786402	1.49667e+06	4.97116e+07	6.73441e+06	4.37013e+07	1.26828e+08	1.04907e+08	2.88613e+06	574886	626768	996050	2.00842e+06	135659	333574	497349	1.94761e+09	7.66536e+07	2.81737e+08	128050	8.46996e+07	1.6746e+07	2.35992e+07	3.30178e+08	727914	183535	3.29143e+08	3.56769e+07	6.50299e+06	3.53405e+06
26_KO_Rapa-17	332928	139694	2.57392e+06	485811	3.42697e+07	229609	267823	3.20588e+07	1.83241e+07	65034.4	442212	5.08132e+06	630933	6.88186e+07	1.98905e+06	12305.1	2.21359e+06	2.31599e+06	1.19609e+07	1.47028e+06	808325	1.43801e+06	4.16653e+07	3.89218e+06	2.54327e+07	5.13141e+07	8.45687e+07	2.16935e+06	236872	605484	569702	807181	157220	101695	343068	1.39396e+09	3.5965e+07	2.42876e+08	117822	5.95124e+07	8.99301e+06	1.90348e+07	3.31225e+08	654696	123820	3.31222e+08	3.73457e+07	4.4129e+06	2.42628e+06
[truncated: 249 more columns]
