# Supplementary material for: Arginine depletion attenuates renal cystogenesis in tuberous sclerosis complex model
Source: Cell Rep Med. 2023 Jun 7;4(6):101073. doi: 10.1016/j.xcrm.2023.101073 (PMC10313931; doi:10.1016/j.xcrm.2023.101073)
Supplement: Table S2. Univariate analysis result for each metabolite; KO vs. WT, related to Figure 1 [file mmc3.xlsx]

## Sheet: Table S2
Table S2: Univariate Analysis Result for each metabolite; ko vs wt, Related to Figure 1
[NOTES]
p-value is calculated with t-test as a default.
p-value with (W) is calculated by the Wilcoxon Mann Whitney test
Name	Mean of ko (log10)	SD of ko (log10)	Mean of wt (log10)	SD of wt (log10)	p-value	numeric p-value	Log10 Fold Change	ko/wt
4-Hydroxyphenylpyruvic acid	6.023	0.042	6.455	0.086	< 0.0001	0	-0.432	Down
procollagen 5-hydroxy-L-lysine	5.425	0.091	5.85	0.117	< 0.0001	0	-0.425	Down
Galacturonic acid	6.511	0.07	7.252	0.084	< 0.0001	0	-0.741	Down
Oxidized glutathione	6.892	0.104	6.526	0.08	< 0.0001	0	0.366	Up
N-Acetyl-D-glucosamine	6.794	0.061	7.109	0.037	< 0.0001	0	-0.315	Down
N-Acetylglutamine	6.461	0.051	7.038	0.127	< 0.0001	0	-0.577	Down
N-Acetylneuraminate	7.135	0.04	7.689	0.035	< 0.0001	0	-0.554	Down
N-Alpha-acetyllysine	6.537	0.044	6.894	0.07	< 0.0001	0	-0.357	Down
Uridine 5'-monophosphate	7.614	0.053	7.389	0.043	< 0.0001	0	0.225	Up
L-Cystine	6.9	0.099	7.199	0.054	< 0.0001	1e-05	-0.299	Down
N-Acetylleucine	5.49	0.089	5.866	0.111	< 0.0001	1e-05	-0.376	Down
Phosphorylcholine	7.281	0.053	7.078	0.054	< 0.0001	1e-05	0.203	Up
cis-4-Hydroxy-D-proline	8.296	0.048	8.481	0.061	< 0.0001	2e-05	-0.185	Down
Hydroxyproline	8.296	0.048	8.481	0.061	< 0.0001	2e-05	-0.185	Down
4-Hydroxyproline	8.296	0.048	8.481	0.061	< 0.0001	2e-05	-0.185	Down
Guanidinosuccinic acid	4.63	0.192	5.223	0.176	< 0.0001	3e-05	-0.593	Down
Guanidinosuccinic acid.1	4.63	0.192	5.223	0.176	< 0.0001	3e-05	-0.593	Down
O-Succinyl-L-homoserine	5.8	0.123	6.185	0.112	< 0.0001	3e-05	-0.385	Down
5-Aminolevulinic acid	6.021	0.078	5.674	0.13	< 0.0001	4e-05	0.347	Up
N-Acetylasparagine	5.577	0.05	5.763	0.067	< 0.0001	4e-05	-0.186	Down
O-Phosphoethanolamine	8.855	0.048	8.736	0.029	< 0.0001	6e-05	0.119	Up
Uridine diphosphate glucose	7.023	0.093	6.792	0.074	0.0001	0.00013	0.231	Up
Uridine diphosphategalactose	7.023	0.093	6.792	0.074	0.0001	0.00013	0.231	Up
Pyroglutamic acid	7.352	0.054	7.535	0.076	0.0001	0.00014	-0.183	Down
Cytidine monophosphate	7.21	0.118	6.957	0.063	0.0001	0.00015	0.253	Up
2-Hydroxyglutarate	6.966	0.082	6.787	0.049	0.0002	0.00017	0.179	Up
Raffinose	6.752	0.112	6.464	0.113	0.0003	0.00026	0.288	Up
Glutarylcarnitine	5.966	0.181	6.345	0.113	0.0003	0.00027	-0.379	Down
gamma-Glutamylcysteine	6.914	0.08	7.167	0.118	0.0004	0.00037	-0.253	Down
Guanosine monophosphate	7.707	0.068	7.579	0.045	0.0008	0.00077	0.128	Up
Urocanic acid	7.602	0.069	7.818	0.116	0.0009	0.00086	-0.216	Down
2-Acetamido-2-Deoxy-Beta-D-Glucosylamine	5.564	0.089	5.78	0.107	0.001	0.00102	-0.216	Down
Propionylcarnitine	7.609	0.07	7.792	0.095	0.001	0.00102	-0.183	Down
CDP-Ethanolamine	7.241	0.04	7.123	0.023	0.0013 (W)	0.00126	0.118	Up
Cytidine	7.754	0.063	7.65	0.034	0.0014	0.00136	0.104	Up
Mannitol	7.116	0.04	7.427	0.584	0.0014 (W)	0.00136	-0.311	Down
Guanine	7.481	0.057	7.339	0.052	0.0014 (W)	0.0014	0.142	Up
dCMP	5.679	0.092	5.32	0.195	0.0014 (W)	0.00143	0.359	Up
Stachyose	6.498	0.14	6.13	0.107	0.0014 (W)	0.00143	0.368	Up
ADP	7.899	0.028	7.834	0.034	0.0016	0.00157	0.065	Up
L-Methionine	8.751	0.027	8.814	0.026	0.0017 (W)	0.00169	-0.063	Down
Symmetric dimethylarginine	7.153	0.075	7.293	0.065	0.0021 (W)	0.00207	-0.14	Down
Sphinganine	5.95	0.069	5.797	0.083	0.0021	0.00207	0.153	Up
Uridine diphosphate-N-acetylgalactosamine	7.34	0.043	7.25	0.048	0.0021	0.00208	0.09	Up
Uridine diphosphate-N-acetylglucosamine	7.34	0.043	7.25	0.048	0.0021	0.00208	0.09	Up
Oxoglutaric acid	6.468	0.087	6.709	0.151	0.0026	0.00263	-0.241	Down
Mevalonic acid	5.556	0.078	5.742	0.091	0.0030 (W)	0.00301	-0.186	Down
Threitol	5.767	0.047	5.869	0.061	0.0033	0.00334	-0.102	Down
4-Acetamidobutanoic acid	6.507	0.096	6.687	0.103	0.0039	0.00393	-0.18	Down
Aminoadipic acid	7.182	0.035	7.277	0.064	0.0041	0.00412	-0.095	Down
Monoethyl malonic acid	6.09	0.068	5.973	0.063	0.0042	0.00419	0.117	Up
Hypoxanthine	8.605	0.047	8.452	0.069	0.0043 (W)	0.00429	0.153	Up
thymidine 3'-monophosphate	5.882	0.112	5.548	0.243	0.0045 (W)	0.00451	0.334	Up
Uridine diphosphate glucuronic acid	6.356	0.063	6.187	0.117	0.0047	0.00468	0.169	Up
Xanthosine-Monophosphate	4.242	0.49	5.075	0.291	0.0053 (W)	0.00531	-0.833	Down
Citrulline	7.778	0.055	7.888	0.049	0.0055 (W)	0.00553	-0.11	Down
Glucosamine 6-phosphate	5.496	0.042	5.327	0.124	0.0057	0.00573	0.169	Up
N-Formyl-L-methionine	5.095	0.173	5.301	0.091	0.0063 (W)	0.00635	-0.206	Down
Betaine	9.823	0.042	9.733	0.052	0.0065 (W)	0.00649	0.09	Up
Oleic acid	7.813	0.074	7.685	0.059	0.0072 (W)	0.00718	0.128	Up
Succinyladenosine	6.178	0.116	6.346	0.088	0.0072	0.00719	-0.168	Down
Kynurenic acid	6.371	0.176	6.624	0.138	0.008	0.00801	-0.253	Down
dGDP	7.942	0.049	7.872	0.038	0.0089	0.00886	0.07	Up
3-Methylhistidine	7.611	0.085	7.725	0.034	0.0101 (W)	0.01011	-0.114	Down
Guanosine diphosphate mannose	5.982	0.047	5.91	0.046	0.0107	0.01073	0.072	Up
Eicosenoic acid	6.266	0.096	6.107	0.113	0.0122	0.01218	0.159	Up
Cyclic AMP	5.128	0.109	4.947	0.131	0.0126	0.01257	0.181	Up
L-Glutamic acid	9.289	0.025	9.372	0.061	0.0134 (W)	0.01343	-0.083	Down
sn-Glycero-3-phosphocholine	9.416	0	9.334	0.071	0.0142	0.01418	0.082	Up
Guanosine	7.434	0.076	7.271	0.145	0.0148 (W)	0.01482	0.163	Up
FAD	6.458	0.065	6.374	0.054	0.0164	0.01638	0.084	Up
Dihydronicotinamide-adenine dinucleotide phosphate	4.955	0.124	4.486	0.425	0.0169	0.01685	0.469	Up
Glutathione Reduced	8.459	0.029	8.318	0.092	0.0174 (W)	0.01737	0.141	Up
Methyl vanillate	7.129	0.069	7.04	0.06	0.0181	0.0181	0.089	Up
Butyrylcarnitine	8.227	0.068	8.105	0.073	0.0199 (W)	0.01985	0.122	Up
4-Trimethylammoniobutanoic acid	8.4	0.064	8.305	0.069	0.0199 (W)	0.01985	0.095	Up
Taurine	9.058	0	8.996	0.059	0.0201	0.02006	0.062	Up
Succinylcysteine	5.892	0.098	6.011	0.077	0.0203	0.02026	-0.119	Down
Adenosine triphosphate	7.068	0.071	6.91	0.157	0.0204 (W)	0.02041	0.158	Up
Glyceraldehyde 3-phosphate	6.586	0.269	6.25	0.228	0.021	0.02104	0.336	Up
beta-Alanine	7.394	0.068	7.482	0.062	0.0219	0.02187	-0.088	Down
Glutamine - IS	8.278	0.063	8.186	0.074	0.0234	0.0234	0.092	Up
Ophthalmic acid	5.264	0.314	5.566	0.175	0.0239 (W)	0.0239	-0.302	Down
Glycine	7.657	0.026	7.695	0.031	0.0241	0.02406	-0.038	Down
Riboflavin	5.995	0.158	5.826	0.096	0.0244	0.02436	0.169	Up
dGTP	7.099	0.088	6.948	0.137	0.0272	0.02721	0.151	Up
Ureidopropionic acid	8.105	0.055	8.22	0.112	0.0283	0.02831	-0.115	Down
N-Acetyl-L-alanine	6.337	0.048	6.269	0.057	0.0289	0.02894	0.068	Up
Deoxyuridine	5.21	0.153	5.424	0.181	0.029	0.02898	-0.214	Down
Cyclic AMP.1	5.733	0.042	5.64	0.093	0.0303	0.03033	0.093	Up
Methyl beta-D-glucopyranoside	6.127	0.17	5.915	0.173	0.0331	0.03307	0.212	Up
N-Methylalanine	7.997	0.07	8.065	0.038	0.0336	0.03358	-0.068	Down
Docosatrienoic acid	5.11	0.226	4.62	0.51	0.0356	0.03557	0.49	Up
Carnosine	6.071	0.098	5.848	0.239	0.0375	0.03755	0.223	Up
Dethiobiotin	5.827	0.134	5.96	0.087	0.0382	0.03821	-0.133	Down
Orotic acid	6.847	0.099	6.757	0.046	0.0383	0.03835	0.09	Up
D-Ribose 5-phosphate	6.845	0.075	6.699	0.156	0.0421	0.04214	0.146	Up
Dihydroxyacetone phosphate	5.651	0.155	5.49	0.124	0.0444	0.04437	0.161	Up
L-Proline	8.969	0.044	9.023	0.054	0.0468 (W)	0.04683	-0.054	Down
Corticosterone	4.802	0.402	5.147	0.187	0.0485	0.04853	-0.345	Down
L-Allothreonine	8.638	0.042	8.677	0.021	0.0505 (W)	0.0505	-0.039	Down
L-Homoserine	8.638	0.042	8.677	0.021	0.0505 (W)	0.0505	-0.039	Down
L-Threonine	8.638	0.042	8.677	0.021	0.0505 (W)	0.0505	-0.039	Down
(R)-Mevalonic acid-5-pyrophosphate	5.053	0.248	4.715	0.347	0.0523	0.05228	0.338	Up
Niacinamide	8.762	0.062	8.697	0.059	0.058	0.05804	0.065	Up
L-Dopa	5.657	0.398	5.469	0.208	0.0638 (W)	0.06384	0.188	Up
Phosphoenolpyruvic acid	6.06	0.149	6.213	0.147	0.0666	0.06661	-0.153	Down
ADP-glucose	5.934	0.07	5.87	0.055	0.0678	0.06782	0.064	Up
L-Carnitine	9.689	0.02	9.723	0.042	0.0712 (W)	0.07123	-0.034	Down
Adenosine	8.613	0.098	8.477	0.136	0.0718 (W)	0.07183	0.136	Up
Deoxyguanosine	8.613	0.098	8.477	0.136	0.0718 (W)	0.07183	0.136	Up
Succinylaminoimidazole carboxamide riboside	5.552	0.111	5.448	0.095	0.072	0.07196	0.104	Up
L-Gulonolactone	4.972	0.206	5.187	0.219	0.073	0.073	-0.215	Down
Creatinine	7.9	0.082	7.965	0.046	0.0744	0.07441	-0.065	Down
ADP-ribose	7.388	0.078	7.279	0.132	0.0783	0.07827	0.109	Up
5,8,11-Eicosatrienoic acid	6.367	0.077	6.291	0.076	0.0788	0.07883	0.076	Up
9-Decenoic acid	5.382	0.101	5.276	0.114	0.0808	0.08082	0.106	Up
Sarcosine	7.433	0.053	7.37	0.046	0.0815 (W)	0.08148	0.063	Up
Citicoline	7.395	0.093	7.465	0.046	0.082	0.08197	-0.07	Down
Norvaline	8.647	0.1	8.72	0.045	0.0847	0.08471	-0.073	Down
Imidazoleacetic acid	7.97	0.08	8.07	0.121	0.0865	0.08648	-0.1	Down
L-Isoleucine	8.358	0.111	8.437	0.072	0.0904 (W)	0.09041	-0.079	Down
S-Adenosylhomocysteine	6.705	0.09	6.62	0.083	0.0919 (W)	0.09187	0.085	Up
D-Ribose	5.997	0.08	6.083	0.1	0.0922	0.09224	-0.086	Down
Pyruvate - IS	6.846	0.044	6.792	0.067	0.0931	0.09309	0.054	Up
Allantoin	6.786	0.07	6.862	0.089	0.0933	0.09325	-0.076	Down
L-Leucine	8.873	0.083	8.934	0.049	0.0984	0.0984	-0.061	Down
2-Aminophenol	4.814	0.344	4.443	0.448	0.0991	0.09912	0.371	Up
(R)-2-Hydroxyhexadecanoic acid	6.056	0.085	5.993	0.054	0.1004	0.1004	0.063	Up
dIMP	7.48	0.168	7.328	0.164	0.1011	0.10114	0.152	Up
Glutamate -IS	8.225	0.051	8.162	0.082	0.1025	0.10246	0.063	Up
Lactate -IS	7.717	0.026	7.676	0.057	0.1083	0.10826	0.041	Up
2,4-Dihydroxypteridine	5.467	0.282	5.235	0.245	0.1112	0.11116	0.232	Up
Dimethylglycine	8.124	0.026	8.157	0.046	0.1167	0.11673	-0.033	Down
L-Valine	8.654	0.1	8.72	0.045	0.1178	0.1178	-0.066	Down
Glucose-IS	7.312	0.022	7.261	0.08	0.1183	0.11833	0.051	Up
Citraconic acid	7.884	0.056	7.824	0.08	0.1203	0.12028	0.06	Up
Acetyl-CoA	5.405	0.065	5.209	0.316	0.126	0.12605	0.196	Up
L-Alanine	8.504	0.049	8.465	0.048	0.1269 (W)	0.1269	0.039	Up
1-Aminocyclopropanecarboxylic acid	5.758	0.065	5.787	0.048	0.1314 (W)	0.13143	-0.029	Down
Histamine	7.563	0.312	7.653	0.143	0.1321 (W)	0.13212	-0.09	Down
dCDP	4.277	0.391	3.955	0.385	0.1327	0.1327	0.322	Up
Acetylglycine	5.454	0.085	5.52	0.075	0.1329	0.13291	-0.066	Down
Linoleic acid	7.477	0.278	7.318	0.108	0.1473 (W)	0.14729	0.159	Up
Xanthosine	5.998	0.18	6.107	0.074	0.1473 (W)	0.14729	-0.109	Down
CDP	6.109	0.086	6.006	0.159	0.1501	0.15007	0.103	Up
Pyruvic acid	7.29	0.063	7.22	0.105	0.1502	0.15015	0.07	Up
Glycolate	9.726	0.02	9.766	0.058	0.1506 (W)	0.15058	-0.04	Down
Glutaric acid	5.899	0.122	6.022	0.18	0.1518	0.15183	-0.123	Down
Citric acid	7.844	0.038	7.881	0.053	0.1525	0.15253	-0.037	Down
L-Cystathionine	5.491	0.109	5.596	0.153	0.1548	0.15478	-0.105	Down
Deoxyuridine triphosphate	6.005	0.146	5.828	0.288	0.1662	0.1662	0.177	Up
Palmitic acid	8.373	0.075	8.299	0.115	0.1714	0.17143	0.074	Up
Cytidine 2',3'-cyclic phosphate	4.049	0.821	4.358	0.557	0.1721 (W)	0.17211	-0.309	Down
Stearic acid	8.059	0.085	8.011	0.129	0.1789 (W)	0.17891	0.048	Up
Dihydrobiopterin	6.261	0.161	6.138	0.172	0.18	0.18001	0.123	Up
Inosine	7.848	0.127	7.744	0.154	0.1815	0.18147	0.104	Up
4,5-Dihydroorotic acid	5.876	0.219	5.699	0.262	0.1823	0.18232	0.177	Up
Alanine-IS	7.588	0.049	7.546	0.063	0.1844	0.18438	0.042	Up
Hypotaurine	8.238	0.149	8.145	0.108	0.1852	0.18525	0.093	Up
L-Kynurenine	7.361	0.111	7.428	0.076	0.1929	0.19291	-0.067	Down
Phenylpyruvic acid	4.377	0.179	4.594	0.381	0.1939	0.19394	-0.217	Down
Stachydrine	8.185	0.048	8.217	0.044	0.1954	0.1954	-0.032	Down
Phosphoserine	5.092	0.106	4.975	0.207	0.1983	0.19834	0.117	Up
Phosphoserine.1	5.092	0.106	4.975	0.207	0.1983	0.19834	0.117	Up
Coenzyme A	6.401	0.132	6.323	0.087	0.1992	0.19917	0.078	Up
N6-(delta2-Isopentenyl)-adenine	7.776	0.058	7.734	0.063	0.2022	0.20222	0.042	Up
L-Asparagine	8.013	0.045	7.98	0.052	0.2073	0.20735	0.033	Up
Guanidoacetic acid	8.066	0.065	8.127	0.105	0.2108	0.21082	-0.061	Down
Guanidoacetic acid.1	8.066	0.065	8.127	0.105	0.2108	0.21082	-0.061	Down
Erucic acid	5.455	0.217	5.27	0.316	0.2152	0.21522	0.185	Up
Deoxyadenosine monophosphate	5.941	0.172	5.832	0.154	0.2155	0.21548	0.109	Up
Methylarginine	6.227	0.113	6.291	0.078	0.2167	0.21666	-0.064	Down
Glycerol 3-phosphate	7.287	0.126	7.356	0.077	0.2189	0.21887	-0.069	Down
Uracil	6.833	0.133	6.751	0.118	0.2236	0.22358	0.082	Up
Acetylcholine chloride	5.16	0.558	5.471	0.502	0.2239 (W)	0.2239	-0.311	Down
L-Arginine	8.155	0.053	8.117	0.064	0.2332	0.23321	0.038	Up
Valeric acid	5.898	0.089	5.835	0.104	0.2334	0.23339	0.063	Up
Trehalose	6.712	0.139	6.609	0.178	0.2367	0.2367	0.103	Up
Serine	7.699	0.059	7.733	0.048	0.2453	0.24528	-0.034	Down
5-Dodecenoic acid	5.421	0.125	5.31	0.217	0.2551	0.25506	0.111	Up
N-Acetyl-L-phenylalanine	5.384	0.102	5.45	0.112	0.2554	0.25544	-0.066	Down
Serotonin	6.121	0.375	6.294	0.173	0.2604	0.26039	-0.173	Down
L-Histidine	8.512	0.043	8.545	0.064	0.2652	0.26516	-0.033	Down
5'-Methylthioadenosine	7.209	0.09	7.163	0.062	0.2668	0.26681	0.046	Up
L-Lactic acid	8.743	0.063	8.697	0.056	0.2673 (W)	0.26727	0.046	Up
Sucrose	6.735	0.136	6.643	0.169	0.2709	0.27086	0.092	Up
(7Z,10Z,13Z,16Z)-docosatetraenoate	6.656	0.092	6.606	0.08	0.2823	0.28227	0.05	Up
Tartaric acid	4.842	0.159	4.961	0.246	0.2949	0.29493	-0.119	Down
Pipecolic acid	7.947	0.109	8.005	0.107	0.2950 (W)	0.29502	-0.058	Down
Beta-Glycerophosphoric acid	7.321	0.134	7.382	0.079	0.3003	0.30027	-0.061	Down
Rhamnose	7.371	0.025	7.352	0.041	0.3065	0.30652	0.019	Up
3-Hydroxymethylglutaric acid	6.553	0.131	6.61	0.083	0.321	0.321	-0.057	Down
L-Acetylcarnitine	9.227	0.04	9.207	0.028	0.3280 (W)	0.32804	0.02	Up
NADPH	5.542	0.06	5.478	0.165	0.3367	0.33671	0.064	Up
Ricinoleic acid	6.283	0.113	6.233	0.082	0.3409	0.34088	0.05	Up
Creatine	9.903	0.042	9.919	0	0.3559	0.35592	-0.016	Down
Palmitoleic acid	7.237	0.123	7.173	0.136	0.3559	0.35594	0.064	Up
Dodecanoylcarnitine	6.188	0.142	6.255	0.13	0.3575	0.35752	-0.067	Down
Uridine 5'-diphosphate	6.495	0.096	6.437	0.139	0.3635	0.36351	0.058	Up
Cysteic acid	6.374	0.085	6.331	0.093	0.37	0.36997	0.043	Up
Pterin	4.939	0.485	4.662	0.648	0.3719	0.3719	0.277	Up
Docosahexaenoic acid	7.157	0.077	7.124	0.059	0.3762	0.37617	0.033	Up
NADH	7.101	0.069	7.1	0.153	0.3820 (W)	0.382	0.001	Up
N(6)-Methyllysine	6.638	0.065	6.672	0.061	0.3824 (W)	0.38243	-0.034	Down
Arachidonic acid	7.465	0.08	7.426	0.085	0.3837	0.38375	0.039	Up
2-Phosphoglyceric acid	6.33	0.154	6.401	0.15	0.3844	0.38441	-0.071	Down
L-Glutamine	9.195	0.026	9.215	0.043	0.3851 (W)	0.38507	-0.02	Down
Acetylcysteine	5.265	0.528	5.088	0.44	0.3969 (W)	0.39689	0.177	Up
Deoxyribose	5.514	0.17	5.573	0.081	0.3997	0.39967	-0.059	Down
Uridine	7.201	0.069	7.231	0.064	0.4002	0.40019	-0.03	Down
Trigonelline	8.104	0.053	8.077	0.065	0.409	0.409	0.027	Up
Indoxyl sulfate	7.172	0.115	7.131	0.121	0.4150 (W)	0.41496	0.041	Up
Ornithine	7.356	0.079	7.39	0.079	0.4153	0.41527	-0.034	Down
5-Methylcytosine	5.824	0.093	5.864	0.097	0.4406	0.44059	-0.04	Down
Arachidic acid	5.849	0.186	5.756	0.256	0.4412	0.44118	0.093	Up
N-Acetylmethionine	5.731	0.061	5.762	0.086	0.4509	0.45087	-0.031	Down
Alpha-Hydroxyisobutyric acid	7.037	0.213	7.066	0.156	0.4515 (W)	0.45151	-0.029	Down
4-Pyridoxic acid	7.825	0.185	7.745	0.23	0.4775	0.47754	0.08	Up
2-Aminoisobutyric acid	7.163	0.066	7.215	0.086	0.4859 (W)	0.48589	-0.052	Down
N-Acetylglutamic acid	5.776	0.134	5.707	0.111	0.4871 (W)	0.48706	0.069	Up
D-Sedoheptulose 7-phosphate	5.892	0.084	5.93	0.121	0.4956	0.49555	-0.038	Down
myo-Inositol	7.62	0.041	7.602	0.058	0.5031	0.50306	0.018	Up
3-Methyl-2-oxovaleric acid	6.273	0.073	6.311	0.132	0.5149	0.51494	-0.038	Down
Adenosine monophosphate	8.571	0.068	8.551	0.043	0.5182	0.51824	0.02	Up
dGMP	8.571	0.068	8.551	0.043	0.5182	0.51824	0.02	Up
Xylitol	6.636	0.069	6.654	0.057	0.5218 (W)	0.52184	-0.018	Down
Eicosapentaenoic acid	6.233	0.079	6.228	0.129	0.5237 (W)	0.52371	0.005	Up
Uric acid	6.981	0.166	7.041	0.185	0.5253	0.52534	-0.06	Down
3-Hydroxyisovaleric acid	5.888	0.154	5.934	0.12	0.5262	0.52623	-0.046	Down
Thiamine pyrophosphate	5.706	0.112	5.746	0.126	0.5314	0.53136	-0.04	Down
L-Malic acid	8.379	0.048	8.369	0.043	0.5516 (W)	0.55161	0.01	Up
L-Tryptophan	8.574	0.068	8.56	0.055	0.5561 (W)	0.55606	0.014	Up
10-Hydroxydecanoic acid	5.442	0.154	5.501	0.226	0.5694	0.5694	-0.059	Down
Thiamine monophosphate	5.744	0.139	5.701	0.154	0.5842	0.58419	0.043	Up
N-Acetylputrescine	6.767	0.19	6.722	0.122	0.589	0.58905	0.045	Up
Tetracosanoic acid	5.545	0.162	5.48	0.272	0.5912	0.59118	0.065	Up
Galactosamine	5.799	0.342	5.717	0.246	0.5986	0.59865	0.082	Up
Myristoleic acid	6.116	0.274	6.179	0.175	0.5988	0.59883	-0.063	Down
Hippuric acid	7.032	0.17	6.984	0.179	0.6038	0.60385	0.048	Up
Undecanoic acid	5.612	0.345	5.496	0.482	0.604	0.60396	0.116	Up
Glucosamine	5.795	0.341	5.715	0.243	0.6054	0.60544	0.08	Up
Phosphocreatine	6.852	0.131	6.916	0.296	0.6072	0.60724	-0.064	Down
Quinoline	5.254	0.245	5.308	0.147	0.6081	0.60808	-0.054	Down
Pyridoxal	5.891	0.112	5.85	0.184	0.614	0.61402	0.041	Up
Fructose 6-phosphate	6.571	0.054	6.588	0.072	0.6154	0.61543	-0.017	Down
SM(d18:1/18:0)	5.932	0.215	5.989	0.224	0.623	0.62304	-0.057	Down
10-HAD	5.699	0.115	5.659	0.207	0.655	0.65501	0.04	Up
Pantothenic acid	7.911	0.111	7.939	0.131	0.6588	0.6588	-0.028	Down
4-Guanidinobutanoic acid	7.48	0.068	7.461	0.094	0.6648	0.66482	0.019	Up
3-Hydroxyoctanoic acid	5.951	0.137	5.989	0.19	0.6714	0.67141	-0.038	Down
Sabinic acid	4.894	0.186	4.84	0.274	0.6715	0.67146	0.054	Up
S-Adenosylmethionine	6.866	0.073	6.852	0.053	0.681	0.68103	0.014	Up
L-Aspartic acid	8.058	0.078	8.042	0.066	0.6879	0.68789	0.016	Up
beta-D-sedoheptulose	5.219	0.106	5.187	0.19	0.6985	0.6985	0.032	Up
N6,N6,N6-Trimethyl-L-lysine	7.374	0.117	7.393	0.061	0.7006	0.70056	-0.019	Down
Tridecanoic acid	5.842	0.406	5.915	0.37	0.7215	0.72151	-0.073	Down
(S)-14-Methylhexadecanoic acid	6.376	0.118	6.344	0.076	0.7275 (W)	0.72752	0.032	Up
Alpha-Linolenic acid	6.225	0.311	6.096	0.164	0.7282 (W)	0.72822	0.129	Up
Ximenynic acid	6.225	0.311	6.096	0.164	0.7282 (W)	0.72822	0.129	Up
Succinic acid	7.56	0.102	7.575	0.055	0.7308	0.73084	-0.015	Down
Glycerol	6.32	0.055	6.336	0.112	0.7317	0.73169	-0.016	Down
D-Glucose	7.284	0.29	7.239	0.23	0.7421	0.7421	0.045	Up
Adenine	7.745	0.076	7.759	0.088	0.7461	0.74605	-0.014	Down
Guanosine diphosphate	6.27	0.044	6.258	0.086	0.7462	0.74622	0.012	Up
L-Tyrosine	8.852	0.066	8.87	0.022	0.7585 (W)	0.75852	-0.018	Down
Nervonic acid	5.292	0.229	5.229	0.44	0.7713 (W)	0.77134	0.063	Up
D(-)-beta-hydroxy butyric acid	6.198	0.312	6.249	0.161	0.7721 (W)	0.77214	-0.051	Down
cis-Aconitic acid	5.362	0.07	5.373	0.071	0.7781	0.77811	-0.011	Down
Homocysteine	6.409	0.096	6.42	0.058	0.7827	0.78266	-0.011	Down
AICAR	5.565	0.234	5.533	0.238	0.7949	0.79492	0.032	Up
Thymidine	5.528	0.181	5.504	0.186	0.8038	0.80382	0.024	Up
N-Acetylserine	6.82	0.044	6.814	0.042	0.8123	0.81226	0.006	Up
L-Lysine	8.307	0.065	8.29	0.059	0.8143 (W)	0.81434	0.017	Up
N-Acetyl-L-aspartic acid	6.091	0.122	6.08	0.057	0.8322	0.83217	0.011	Up
L-Phenylalanine	8.841	0.03	8.841	0.02	0.8358 (W)	0.83584	0	Down
3-(2-Hydroxyphenyl)propanoic acid	5.071	0.444	5.194	0.164	0.8618 (W)	0.86182	-0.123	Down
Argininosuccinic acid	6.433	0.095	6.44	0.076	0.8679	0.86788	-0.007	Down
1-Methyladenosine	7.548	0.232	7.456	0.107	0.9070 (W)	0.90695	0.092	Up
Lumichrome	5.055	0.113	4.951	0.32	0.9076 (W)	0.90762	0.104	Up
3-Hydroxybutyric acid	6.937	0.33	7.055	0.159	0.9077 (W)	0.9077	-0.118	Down
Myristic acid	7.074	0.147	7.066	0.124	0.9151	0.91514	0.008	Up
All-trans-retinoic acid	5.397	0.27	5.375	0.496	0.9152	0.91516	0.022	Up
Myristoyl-carnitine	6.221	0.087	6.217	0.093	0.928	0.92804	0.004	Up
Capric acid	6.415	0.225	6.403	0.277	0.9292	0.92921	0.012	Up
Xanthurenic acid	5.367	0.48	5.35	0.223	0.9303	0.93026	0.017	Up
Deoxycytidine	6.703	0.065	6.704	0.046	0.9465	0.94655	-0.001	Down
Nicotinamide adenine dinucleotide reduced	6.365	0.217	6.359	0.132	0.9477	0.94775	0.006	Up
Galactose 1-phosphate	6.648	0.039	6.676	0.095	0.9535 (W)	0.95348	-0.028	Down
Glucose 6-phosphate	6.572	0.067	6.586	0.112	0.9537 (W)	0.95369	-0.014	Down
Pimelic acid	5.221	0.44	5.392	0.535	0.9537 (W)	0.95373	-0.171	Down
Pentadecanoic acid	6.6	0.221	6.603	0.192	0.9749	0.97485	-0.003	Down
Thymine	5.835	0.153	5.833	0.125	0.9756	0.97557	0.002	Up
Docosapentaenoic acid	6.381	0.138	6.382	0.061	0.9881	0.98808	-0.001	Down
Quinolinic acid	5.598	0.185	5.599	0.098	0.9913	0.99133	-0.001	Down
Behenic acid	5.143	0.213	5.144	0.433	0.9953	0.99533	-0.001	Down
2-Aminoisobutyric acid.1	7.227	0.032	7.255	0.106	1.0000 (W)	1	-0.028	Down
Dodecanoic acid	6.652	0.5	6.53	0.246	1.0000 (W)	1	0.122	Up
