# Supplementary material for: Arginine depletion attenuates renal cystogenesis in tuberous sclerosis complex model
Source: Cell Rep Med. 2023 Jun 7;4(6):101073. doi: 10.1016/j.xcrm.2023.101073 (PMC10313931; doi:10.1016/j.xcrm.2023.101073)
Supplement: Table S3. Univariate analysis result for each metabolite; KO+r vs. KO, related to Figure 1 [file mmc4.xlsx]

## Sheet: Table S3
Table S3: Univariate Analysis Result for each metabolite; ko+R vs ko, Related to Figure 1
[NOTE]
p-value is calculated with t-test as a default.
p-value with (W) is calculated by the Wilcoxon Mann Whitney test
Name	Mean of ko+R (log10)	SD of ko+R (log10)	Mean of ko (log10)	SD of ko (log10)	p-value	numeric p-value	Log10 Fold Change	ko+R/ko
Galacturonic acid	7.057	0.076	6.494	0.069	< 0.0001	0	0.563	Up
N-Acetylneuraminate	7.444	0.067	7.105	0.037	< 0.0001	0	0.339	Up
N-Alpha-acetyllysine	6.869	0.079	6.522	0.04	< 0.0001	0	0.347	Up
Uridine 5'-monophosphate	7.335	0.062	7.594	0.05	< 0.0001	1e-05	-0.259	Down
Guanosine	7.09	0.092	7.417	0.077	< 0.0001	5e-05	-0.327	Down
Glutarylcarnitine	6.558	0.111	5.961	0.176	< 0.0001	6e-05	0.597	Up
Urocanic acid	7.838	0.071	7.582	0.066	< 0.0001	8e-05	0.256	Up
Phosphocreatine	7.357	0.171	6.829	0.138	0.0001	0.00014	0.528	Up
Rhamnose	7.264	0.028	7.349	0.023	0.0002	0.00017	-0.085	Down
N-Acetyl-L-alanine	6.178	0.04	6.322	0.044	0.0002	0.00018	-0.144	Down
thymidine 3'-monophosphate	5.272	0.259	5.881	0.11	0.0002	0.00022	-0.609	Down
Kynurenic acid	6.922	0.18	6.355	0.172	0.0003	0.00026	0.567	Up
Lumichrome	4.645	0.147	5.048	0.114	0.0003	0.00032	-0.403	Down
Phosphorylcholine	7.059	0.077	7.26	0.056	0.0004	0.00038	-0.201	Down
Deoxyadenosine monophosphate	5.35	0.234	5.937	0.166	0.0005	0.00045	-0.587	Down
Guanidoacetic acid	8.241	0.076	8.039	0.062	0.0005	0.00048	0.202	Up
Guanidoacetic acid.1	8.241	0.076	8.039	0.062	0.0005	0.00048	0.202	Up
Sphinganine	6.142	0.067	5.948	0.065	0.0005	0.00053	0.194	Up
Stachydrine	8.006	0.054	8.163	0.053	0.0006	0.00055	-0.157	Down
Guanine	7.303	0.044	7.46	0.06	0.0006	0.00057	-0.157	Down
Citrulline	7.952	0.073	7.775	0.051	0.0006	0.00058	0.177	Up
5-Aminolevulinic acid	5.684	0.156	6.016	0.076	0.0006	0.00059	-0.332	Down
N-Acetylleucine	5.823	0.145	5.492	0.089	0.0006	0.0006	0.331	Up
2-Aminoisobutyric acid.1	7.323	0.051	7.197	0.041	0.0008	0.00078	0.126	Up
N-Acetylserine	6.678	0.045	6.801	0.047	0.001	0.00104	-0.123	Down
Methyl beta-D-glucopyranoside	5.572	0.255	6.12	0.165	0.0011	0.00106	-0.548	Down
L-Methionine	8.776	0	8.73	0.021	0.0011	0.00107	0.046	Up
D-Ribose 5-phosphate	6.552	0.134	6.824	0.079	0.0012	0.00123	-0.272	Down
Cytidine monophosphate	6.929	0.059	7.186	0.122	0.0016	0.00155	-0.257	Down
Cyclic AMP.1	5.603	0.064	5.735	0.044	0.0017	0.00166	-0.132	Down
N-Acetyl-D-glucosamine	6.961	0.091	6.771	0.066	0.0017	0.0017	0.19	Up
N-Acetylputrescine	7.104	0.059	6.746	0.187	0.0017	0.0017	0.358	Up
cis-4-Hydroxy-D-proline	8.403	0.074	8.268	0.039	0.002	0.002	0.135	Up
Hydroxyproline	8.403	0.074	8.268	0.039	0.002	0.002	0.135	Up
4-Hydroxyproline	8.403	0.074	8.268	0.039	0.002	0.002	0.135	Up
Deoxycytidine	6.84	0.072	6.674	0.066	0.002	0.00201	0.166	Up
Oxidized glutathione	6.498	0.211	6.872	0.105	0.0022	0.00222	-0.374	Down
Aminoadipic acid	7.49	0.122	7.149	0.034	0.0026	0.00261	0.341	Up
2-Aminoisobutyric acid	7.267	0.049	7.133	0.065	0.003	0.00302	0.134	Up
Stachyose	6.189	0.126	6.48	0.133	0.0034	0.00345	-0.291	Down
Methyl vanillate	6.927	0.093	7.102	0.071	0.0041	0.00413	-0.175	Down
Pyruvic acid	7.074	0.117	7.268	0.066	0.0042	0.00417	-0.194	Down
L-Tryptophan	8.706	0.032	8.539	0.084	0.0046 (W)	0.00464	0.167	Up
Cytidine	7.576	0.009	7.749	0.067	0.0050 (W)	0.00503	-0.173	Down
CDP-Ethanolamine	7.078	0.047	7.22	0.051	0.0053 (W)	0.00535	-0.142	Down
Raffinose	6.434	0.15	6.728	0.118	0.0056 (W)	0.0056	-0.294	Down
Propionylcarnitine	7.738	0.066	7.591	0.075	0.0057	0.00569	0.147	Up
Niacinamide	8.645	0.033	8.741	0.055	0.006	0.00601	-0.096	Down
Glucosamine 6-phosphate	5.198	0.134	5.497	0.042	0.0061	0.00609	-0.299	Down
Indoxyl sulfate	6.896	0.134	7.149	0.118	0.0061	0.00611	-0.253	Down
Hypoxanthine	8.46	0.062	8.575	0.054	0.0063	0.00629	-0.115	Down
Adenosine	8.195	0.199	8.582	0.12	0.0069 (W)	0.00686	-0.387	Down
Deoxyguanosine	8.195	0.199	8.582	0.12	0.0069 (W)	0.00686	-0.387	Down
Guanosine diphosphate mannose	5.911	0.011	5.978	0.045	0.0072	0.00716	-0.067	Down
Ophthalmic acid	5.666	0.192	5.266	0.316	0.0073 (W)	0.00727	0.4	Up
Homocysteine	6.571	0.085	6.394	0.094	0.0076	0.00762	0.177	Up
gamma-Glutamylcysteine	7.05	0.082	6.893	0.082	0.0086	0.00863	0.157	Up
Uridine diphosphate-N-acetylgalactosamine	7.23	0.024	7.321	0.039	0.0090 (W)	0.009	-0.091	Down
Uridine diphosphate-N-acetylglucosamine	7.23	0.024	7.321	0.039	0.0090 (W)	0.009	-0.091	Down
N-Acetylglutamine	6.957	0.25	6.444	0.054	0.0092	0.00916	0.513	Up
O-Succinyl-L-homoserine	6.052	0.153	5.801	0.122	0.01	0.00997	0.251	Up
Phosphoenolpyruvic acid	6.304	0.122	6.053	0.143	0.0101	0.01009	0.251	Up
Guanosine monophosphate	7.572	0.047	7.692	0.074	0.0103	0.01034	-0.12	Down
dCMP	5.225	0.239	5.679	0.095	0.0105	0.01049	-0.454	Down
Butyrylcarnitine	8.063	0.094	8.202	0.064	0.012	0.01205	-0.139	Down
Xanthurenic acid	6.012	0.088	5.363	0.491	0.0123	0.01231	0.649	Up
Pimelic acid	6.174	0.116	5.212	0.436	0.0140 (W)	0.01399	0.962	Up
procollagen 5-hydroxy-L-lysine	5.632	0.152	5.426	0.09	0.0141	0.01414	0.206	Up
Inosine	7.535	0.137	7.832	0.134	0.0147 (W)	0.01468	-0.297	Down
Docosatrienoic acid	4.406	0.57	5.1	0.236	0.015	0.01499	-0.694	Down
Uracil	6.627	0.054	6.813	0.137	0.0168	0.01681	-0.186	Down
4-Guanidinobutanoic acid	7.579	0.073	7.46	0.07	0.0174	0.01743	0.119	Up
L-Aspartic acid	8.145	0.06	8.032	0.073	0.0179	0.01793	0.113	Up
4-Hydroxyphenylpyruvic acid	6.348	0.199	6.018	0.039	0.0197	0.01966	0.33	Up
L-Allothreonine	8.687	0.029	8.616	0.052	0.0208	0.02079	0.071	Up
L-Homoserine	8.687	0.029	8.616	0.052	0.0208	0.02079	0.071	Up
L-Threonine	8.687	0.029	8.616	0.052	0.0208	0.02079	0.071	Up
Trehalose	6.482	0.105	6.689	0.143	0.0211	0.0211	-0.207	Down
Cyclic AMP	4.982	0.08	5.121	0.114	0.0211 (W)	0.02111	-0.139	Down
Orotic acid	6.707	0.033	6.827	0.104	0.0226	0.02264	-0.12	Down
dIMP	7.124	0.168	7.46	0.176	0.0228 (W)	0.02275	-0.336	Down
Serotonin	5.632	0.166	6.11	0.369	0.023	0.02305	-0.478	Down
Glyceraldehyde 3-phosphate	6.117	0.313	6.563	0.264	0.0233	0.02329	-0.446	Down
Hypotaurine	8.027	0.057	8.205	0.14	0.0238	0.02378	-0.178	Down
Dihydroxyacetone phosphate	5.409	0.16	5.651	0.153	0.0242	0.0242	-0.242	Down
L-Alanine	8.528	0.028	8.455	0.058	0.028	0.02798	0.073	Up
2-Phosphoglyceric acid	6.543	0.147	6.316	0.154	0.0283	0.02835	0.227	Up
Sucrose	6.465	0.2	6.708	0.138	0.0308	0.03085	-0.243	Down
Eicosenoic acid	6.073	0.157	6.253	0.093	0.0313	0.03125	-0.18	Down
(R)-2-Hydroxyhexadecanoic acid	5.925	0.103	6.051	0.079	0.0367	0.03669	-0.126	Down
2,4-Dihydroxypteridine	5.041	0.324	5.465	0.285	0.0371	0.03712	-0.424	Down
Tetracosanoic acid	5.859	0.296	5.546	0.161	0.0392	0.03918	0.313	Up
Dihydrobiopterin	6.072	0.061	6.25	0.159	0.0403	0.04032	-0.178	Down
Xanthosine-Monophosphate	4.81	0.332	4.246	0.453	0.0404	0.04039	0.564	Up
S-Adenosylhomocysteine	6.539	0.044	6.679	0.087	0.0409 (W)	0.04092	-0.14	Down
Oleic acid	7.663	0.163	7.806	0.073	0.0416 (W)	0.04164	-0.143	Down
Uridine diphosphate glucose	6.841	0.014	7.001	0.089	0.0416 (W)	0.04164	-0.16	Down
Uridine diphosphategalactose	6.841	0.014	7.001	0.089	0.0416 (W)	0.04164	-0.16	Down
Dimethylglycine	8.139	0.041	8.093	0.027	0.0424	0.04245	0.046	Up
Phosphoserine	5.212	0.07	5.086	0.105	0.0426	0.04261	0.126	Up
Phosphoserine.1	5.212	0.07	5.086	0.105	0.0426	0.04261	0.126	Up
L-Glutamine	9.355	0.129	9.205	0.022	0.0428 (W)	0.04275	0.15	Up
L-Arginine	8.193	0.055	8.127	0.057	0.0465 (W)	0.04648	0.066	Up
L-Malic acid	8.273	0.043	8.333	0.037	0.0465 (W)	0.04648	-0.06	Down
Mannitol	7.144	0.046	7.087	0.036	0.0481 (W)	0.04808	0.057	Up
4-Acetamidobutanoic acid	6.63	0.124	6.49	0.093	0.0486	0.04856	0.14	Up
Succinylaminoimidazole carboxamide riboside	5.411	0.106	5.554	0.111	0.0486	0.0486	-0.143	Down
Creatinine	8.023	0.099	7.886	0.075	0.0489 (W)	0.04889	0.137	Up
Histamine	7.848	0.043	7.543	0.314	0.0509 (W)	0.05091	0.305	Up
Glycerol 3-phosphate	7.41	0.086	7.262	0.13	0.0513	0.05131	0.148	Up
L-Isoleucine	8.401	0.017	8.317	0.092	0.0519 (W)	0.05191	0.084	Up
L-Asparagine	7.919	0.073	7.989	0.039	0.0561	0.05612	-0.07	Down
D-Sedoheptulose 7-phosphate	5.78	0.103	5.892	0.081	0.0604	0.06043	-0.112	Down
Succinyladenosine	6.279	0.049	6.166	0.11	0.0612	0.06119	0.113	Up
2-Hydroxyglutarate	6.83	0.113	6.947	0.081	0.0615	0.06153	-0.117	Down
Beta-Glycerophosphoric acid	7.438	0.069	7.297	0.139	0.0656	0.06562	0.141	Up
3-Hydroxymethylglutaric acid	6.393	0.096	6.531	0.126	0.0671	0.06708	-0.138	Down
ADP-glucose	5.865	0.035	5.932	0.067	0.0692	0.06921	-0.067	Down
4-Trimethylammoniobutanoic acid	8.271	0.079	8.348	0.053	0.0703	0.0703	-0.077	Down
1-Methyladenosine	7.746	0.092	7.529	0.231	0.0710 (W)	0.07101	0.217	Up
Thiamine pyrophosphate	5.831	0.086	5.708	0.114	0.071	0.07103	0.123	Up
Corticosterone	5.196	0.203	4.777	0.43	0.0726	0.0726	0.419	Up
Xanthosine	6.221	0.104	5.993	0.174	0.0730 (W)	0.07302	0.228	Up
5'-Methylthioadenosine	7.097	0.045	7.188	0.094	0.0737	0.07371	-0.091	Down
Succinylcysteine	5.991	0.069	5.893	0.093	0.074	0.07399	0.098	Up
3-Hydroxyisovaleric acid	5.72	0.133	5.886	0.15	0.0762	0.07617	-0.166	Down
sn-Glycero-3-phosphocholine	9.345	0.097	9.449	0	0.0765	0.07654	-0.104	Down
Uridine diphosphate glucuronic acid	6.27	0.065	6.341	0.064	0.0874	0.08741	-0.071	Down
beta-D-sedoheptulose	5.065	0.165	5.213	0.109	0.0878	0.08784	-0.148	Down
dGTP	7.188	0.123	7.076	0.084	0.0882	0.08821	0.112	Up
Quinoline	5.504	0.202	5.253	0.246	0.091	0.09097	0.251	Up
Palmitoleic acid	7.014	0.242	7.213	0.13	0.093	0.09304	-0.199	Down
All-trans-retinoic acid	5.67	0.231	5.395	0.274	0.0984	0.0984	0.275	Up
Palmitic acid	8.433	0.134	8.329	0.061	0.0995	0.09947	0.104	Up
Guanidinosuccinic acid	5.133	0.426	4.602	0.204	0.1013 (W)	0.10134	0.531	Up
Guanidinosuccinic acid.1	5.133	0.426	4.602	0.204	0.1013 (W)	0.10134	0.531	Up
Symmetric dimethylarginine	7.265	0.114	7.121	0.068	0.1026 (W)	0.10256	0.144	Up
L-Acetylcarnitine	9.201	0.021	9.233	0.035	0.1039 (W)	0.10388	-0.032	Down
N-Acetylasparagine	5.778	0.222	5.576	0.049	0.1118	0.11176	0.202	Up
Glutamine - IS	8.17	0.102	8.249	0.058	0.1185	0.11849	-0.079	Down
FAD	6.382	0.058	6.444	0.065	0.1186	0.11862	-0.062	Down
N-Formyl-L-methionine	5.286	0.155	5.085	0.182	0.1222 (W)	0.12223	0.201	Up
Nervonic acid	5.575	0.358	5.291	0.237	0.1264	0.12644	0.284	Up
Sabinic acid	4.703	0.185	4.884	0.186	0.1277	0.12765	-0.181	Down
Deoxyuridine triphosphate	6.164	0.206	5.999	0.141	0.1296	0.12957	0.165	Up
Valeric acid	5.808	0.098	5.896	0.086	0.1301	0.13007	-0.088	Down
10-Hydroxydecanoic acid	5.193	0.364	5.44	0.158	0.1365	0.13653	-0.247	Down
Monoethyl malonic acid	6.004	0.1	6.079	0.063	0.1372	0.13718	-0.075	Down
L-Gulonolactone	5.163	0.21	4.968	0.203	0.1381	0.13806	0.195	Up
1-Aminocyclopropanecarboxylic acid	5.694	0.06	5.76	0.063	0.1403 (W)	0.14034	-0.066	Down
Adenosine triphosphate	7.172	0.12	7.047	0.066	0.1432 (W)	0.14315	0.125	Up
Cysteic acid	6.251	0.183	6.358	0.087	0.1432 (W)	0.14315	-0.107	Down
ADP	7.862	0.042	7.893	0.026	0.1432	0.14321	-0.031	Down
Alpha-Linolenic acid	5.968	0.187	6.213	0.303	0.1490 (W)	0.14899	-0.245	Down
Ximenynic acid	5.968	0.187	6.213	0.303	0.1490 (W)	0.14899	-0.245	Down
Lactate -IS	7.682	0.037	7.714	0.035	0.1572	0.1572	-0.032	Down
Uridine	7.112	0.074	7.176	0.07	0.1576	0.15762	-0.064	Down
N6-(delta2-Isopentenyl)-adenine	7.73	0.032	7.767	0.06	0.1647 (W)	0.16465	-0.037	Down
Myristoleic acid	5.832	0.377	6.109	0.268	0.1655	0.16548	-0.277	Down
cis-Aconitic acid	5.444	0.124	5.362	0.074	0.1821	0.18207	0.082	Up
Dodecanoylcarnitine	6.269	0.122	6.177	0.137	0.1931 (W)	0.1931	0.092	Up
Adenosine monophosphate	8.474	0.061	8.532	0.083	0.2097	0.2097	-0.058	Down
dGMP	8.474	0.061	8.532	0.083	0.2097	0.2097	-0.058	Down
Tartaric acid	4.956	0.166	4.829	0.158	0.2101	0.21006	0.127	Up
Betaine	9.807	0.037	9.838	0.039	0.2119 (W)	0.21189	-0.031	Down
ADP-ribose	7.34	0.046	7.366	0.079	0.2208 (W)	0.22079	-0.026	Down
Cytidine 2',3'-cyclic phosphate	5.158	1.397	4.066	0.786	0.2250 (W)	0.22495	1.092	Up
N-Methylalanine	8.029	0.078	7.979	0.06	0.2286	0.22859	0.05	Up
Behenic acid	5.541	0.629	5.138	0.217	0.2312	0.23117	0.403	Up
Oxoglutaric acid	6.536	0.151	6.449	0.086	0.2321	0.23209	0.087	Up
10-HAD	5.57	0.251	5.701	0.116	0.2465	0.24652	-0.131	Down
Myristoyl-carnitine	6.272	0.046	6.208	0.087	0.2531 (W)	0.25312	0.064	Up
Acetylcysteine	5.506	0.211	5.253	0.562	0.2540 (W)	0.25396	0.253	Up
5-Dodecenoic acid	5.069	0.598	5.422	0.127	0.2603	0.26026	-0.353	Down
Deoxyribose	5.389	0.188	5.512	0.17	0.2642	0.26422	-0.123	Down
Guanosine diphosphate	6.306	0.097	6.259	0.042	0.2745	0.27447	0.047	Up
2-Acetamido-2-Deoxy-Beta-D-Glucosylamine	5.51	0.055	5.562	0.089	0.283	0.28303	-0.052	Down
L-Phenylalanine	8.828	0.012	8.813	0.03	0.2831 (W)	0.28305	0.015	Up
3-(2-Hydroxyphenyl)propanoic acid	4.828	0.5	5.054	0.476	0.2895 (W)	0.28946	-0.226	Down
SM(d18:1/18:0)	6.08	0.272	5.927	0.209	0.2955	0.2955	0.153	Up
Uric acid	6.867	0.114	6.962	0.169	0.3038	0.30375	-0.095	Down
AICAR	5.394	0.319	5.563	0.232	0.3105	0.3105	-0.169	Down
myo-Inositol	7.574	0.041	7.599	0.041	0.3176	0.31758	-0.025	Down
Nicotinamide adenine dinucleotide reduced	6.466	0.176	6.349	0.211	0.3371	0.3371	0.117	Up
Thymidine	5.618	0.1	5.526	0.185	0.3387	0.33868	0.092	Up
O-Phosphoethanolamine	8.782	0.083	8.818	0.042	0.3454	0.34543	-0.036	Down
Creatine	9.926	0	9.912	0.039	0.3559	0.35592	0.014	Up
L-Proline	8.934	0	8.921	0.035	0.3559	0.35592	0.013	Up
L-Lysine	8.24	0.038	8.272	0.048	0.3624 (W)	0.36236	-0.032	Down
Sarcosine	7.379	0.064	7.412	0.056	0.367	0.36699	-0.033	Down
Stearic acid	8.139	0.222	8.035	0.083	0.3671	0.36712	0.104	Up
Capric acid	6.302	0.25	6.398	0.217	0.3701 (W)	0.37007	-0.096	Down
(S)-14-Methylhexadecanoic acid	6.352	0.186	6.36	0.113	0.3709 (W)	0.37091	-0.008	Down
L-Dopa	5.61	0.285	5.651	0.411	0.3709 (W)	0.37091	-0.041	Down
L-Tyrosine	8.843	0.024	8.819	0.055	0.3717	0.37167	0.024	Up
Tridecanoic acid	5.585	0.546	5.839	0.402	0.3727	0.37273	-0.254	Down
L-Histidine	8.391	0.157	8.462	0.051	0.3788	0.37882	-0.071	Down
L-Carnitine	9.706	0.031	9.692	0.022	0.3881 (W)	0.38807	0.014	Up
L-Glutamic acid	9.273	0.032	9.288	0.022	0.3881 (W)	0.38807	-0.015	Down
Threitol	5.734	0.1	5.77	0.047	0.4102	0.41022	-0.036	Down
NADH	7.175	0.247	7.072	0.065	0.4118	0.41178	0.103	Up
Mevalonic acid	5.542	0.034	5.556	0.076	0.4118 (W)	0.41184	-0.014	Down
dCDP	4.073	0.292	4.244	0.369	0.412	0.41198	-0.171	Down
Xylitol	6.648	0.041	6.609	0.063	0.4127 (W)	0.41268	0.039	Up
Undecanoic acid	5.426	0.394	5.609	0.348	0.4151	0.41515	-0.183	Down
3-Methyl-2-oxovaleric acid	6.225	0.072	6.258	0.073	0.4577	0.45773	-0.033	Down
Dihydronicotinamide-adenine dinucleotide phosphate	4.808	0.366	4.943	0.131	0.4666	0.46656	-0.135	Down
5,8,11-Eicosatrienoic acid	6.299	0.167	6.352	0.076	0.4727	0.47272	-0.053	Down
Pantothenic acid	7.938	0.087	7.897	0.102	0.4797	0.47975	0.041	Up
Glycine	7.64	0.016	7.631	0.025	0.4803	0.48028	0.009	Up
N-Acetyl-L-aspartic acid	6.034	0.1	6.079	0.115	0.492	0.49201	-0.045	Down
L-Cystathionine	5.555	0.2	5.492	0.107	0.4956	0.49558	0.063	Up
3-Hydroxyoctanoic acid	6.009	0.17	5.948	0.133	0.4959	0.49591	0.061	Up
Docosahexaenoic acid	7.165	0.096	7.13	0.075	0.4966	0.49662	0.035	Up
Myristic acid	6.991	0.143	7.05	0.147	0.4998	0.49979	-0.059	Down
2-Aminophenol	4.667	0.314	4.799	0.351	0.5196	0.51961	-0.132	Down
Pyroglutamic acid	7.366	0.118	7.333	0.05	0.5248	0.52483	0.033	Up
Pyruvate - IS	6.808	0.065	6.828	0.043	0.5289	0.52889	-0.02	Down
L-Leucine	8.806	0.062	8.832	0.071	0.5289	0.52892	-0.026	Down
Glutaric acid	5.852	0.139	5.899	0.117	0.5348	0.53475	-0.047	Down
Citraconic acid	7.846	0.095	7.873	0.054	0.5371	0.53709	-0.027	Down
3-Methylhistidine	7.629	0.082	7.597	0.092	0.548	0.54796	0.032	Up
Pentadecanoic acid	6.497	0.249	6.58	0.22	0.558	0.55805	-0.083	Down
Ricinoleic acid	6.225	0.16	6.271	0.114	0.5741	0.5741	-0.046	Down
Imidazoleacetic acid	7.918	0.131	7.952	0.07	0.5755	0.5755	-0.034	Down
Serine	7.667	0.045	7.686	0.065	0.5786	0.57858	-0.019	Down
Glucose-IS	7.286	0.04	7.296	0.021	0.5872	0.58717	-0.01	Down
L-Cystine	6.935	0.226	6.883	0.1	0.5938	0.59376	0.052	Up
D-Ribose	6.015	0.058	5.994	0.075	0.5998	0.59981	0.021	Up
Citicoline	7.353	0.036	7.376	0.091	0.6114	0.6114	-0.023	Down
Citric acid	7.818	0.094	7.838	0.04	0.6132	0.61324	-0.02	Down
D-Glucose	7.32	0.066	7.261	0.293	0.619	0.61902	0.059	Up
Pipecolic acid	7.962	0.096	7.936	0.098	0.6237 (W)	0.62368	0.026	Up
D(-)-beta-hydroxy butyric acid	6.317	0.112	6.187	0.306	0.6249 (W)	0.6249	0.13	Up
Pterin	4.748	0.686	4.919	0.512	0.6287	0.6287	-0.171	Down
N-Acetylmethionine	5.771	0.161	5.732	0.063	0.6324	0.63237	0.039	Up
N6,N6,N6-Trimethyl-L-lysine	7.324	0.064	7.352	0.121	0.647	0.64705	-0.028	Down
Glutamate -IS	8.189	0.068	8.205	0.049	0.6491	0.64913	-0.016	Down
(7Z,10Z,13Z,16Z)-docosatetraenoate	6.666	0.169	6.632	0.087	0.6634	0.66339	0.034	Up
Phenylpyruvic acid	4.272	0.152	4.321	0.23	0.6720 (W)	0.67202	-0.049	Down
CDP	6.107	0.13	6.101	0.081	0.6821 (W)	0.6821	0.006	Up
Trigonelline	8.102	0.067	8.075	0.053	0.6821 (W)	0.6821	0.027	Up
Thiamine monophosphate	5.701	0.197	5.745	0.139	0.6837 (W)	0.6837	-0.044	Down
Acetylcholine chloride	5.247	0.637	5.133	0.598	0.6842 (W)	0.68422	0.114	Up
Ornithine	7.311	0.126	7.335	0.077	0.6892	0.68921	-0.024	Down
Acetylglycine	5.476	0.103	5.454	0.083	0.6943	0.69431	0.022	Up
Alanine-IS	7.554	0.071	7.567	0.048	0.7097	0.70968	-0.013	Down
4,5-Dihydroorotic acid	5.83	0.115	5.871	0.213	0.7107	0.71071	-0.041	Down
5-Methylcytosine	5.847	0.102	5.825	0.093	0.7121	0.71207	0.022	Up
Glutathione Reduced	8.378	0.135	8.401	0.027	0.7233	0.72329	-0.023	Down
Pyridoxal	5.867	0.123	5.891	0.11	0.7254	0.72539	-0.024	Down
Galactose 1-phosphate	6.632	0.073	6.621	0.038	0.728	0.72797	0.011	Up
Deoxyuridine	5.247	0.255	5.205	0.155	0.7333	0.73328	0.042	Up
L-Kynurenine	7.319	0.123	7.342	0.111	0.7376	0.73758	-0.023	Down
9-Decenoic acid	5.339	0.265	5.383	0.106	0.7384	0.73838	-0.044	Down
Glucosamine	5.837	0.028	5.792	0.34	0.7397	0.7397	0.045	Up
3-Hydroxybutyric acid	7.082	0.049	6.912	0.324	0.7436 (W)	0.7436	0.17	Up
Galactosamine	5.839	0.026	5.795	0.341	0.7447	0.74475	0.044	Up
Fructose 6-phosphate	6.54	0.056	6.55	0.048	0.7452	0.74523	-0.01	Down
Dodecanoic acid	6.461	0.332	6.636	0.498	0.7551 (W)	0.75505	-0.175	Down
Coenzyme A	6.37	0.032	6.386	0.134	0.7718	0.77177	-0.016	Down
Arachidonic acid	7.426	0.146	7.444	0.082	0.7852	0.78519	-0.018	Down
Methylarginine	6.199	0.077	6.215	0.11	0.7876	0.78763	-0.016	Down
4-Pyridoxic acid	7.84	0.141	7.815	0.178	0.7985	0.79855	0.025	Up
Argininosuccinic acid	6.402	0.118	6.418	0.096	0.8038	0.80379	-0.016	Down
dGDP	7.919	0.056	7.927	0.04	0.8045 (W)	0.8045	-0.008	Down
N-Acetylglutamic acid	5.726	0.115	5.776	0.131	0.8069 (W)	0.80688	-0.05	Down
Uridine 5'-diphosphate	6.461	0.127	6.477	0.092	0.8098	0.80976	-0.016	Down
N-Acetyl-L-phenylalanine	5.368	0.115	5.383	0.105	0.8126	0.81262	-0.015	Down
Carnosine	6.075	0.058	6.064	0.095	0.825	0.82501	0.011	Up
Erucic acid	5.485	0.249	5.455	0.222	0.8291	0.8291	0.03	Up
Eicosapentaenoic acid	6.209	0.118	6.221	0.076	0.8323	0.83228	-0.012	Down
Adenine	7.722	0.074	7.731	0.081	0.8447	0.84465	-0.009	Down
Glycolate	9.734	0.057	9.732	0.022	0.8453 (W)	0.84525	0.002	Up
Succinic acid	7.553	0.069	7.543	0.106	0.8544	0.85443	0.01	Up
Norvaline	8.62	0.015	8.618	0.112	0.8687 (W)	0.8687	0.002	Up
L-Valine	8.62	0.015	8.627	0.111	0.8687 (W)	0.8687	-0.007	Down
N(6)-Methyllysine	6.621	0.044	6.612	0.056	0.8689 (W)	0.86893	0.009	Up
Riboflavin	6.003	0.063	5.992	0.152	0.878	0.87798	0.011	Up
Hippuric acid	6.987	0.366	7.011	0.171	0.8808	0.88078	-0.024	Down
(R)-Mevalonic acid-5-pyrophosphate	5.027	0.217	5.048	0.248	0.8814	0.88138	-0.021	Down
Acetyl-CoA	5.391	0.213	5.406	0.065	0.8869	0.88691	-0.015	Down
Ureidopropionic acid	8.062	0.21	8.076	0.054	0.8934	0.89342	-0.014	Down
Glucose 6-phosphate	6.555	0.062	6.55	0.062	0.8979	0.89788	0.005	Up
Dethiobiotin	5.836	0.167	5.825	0.131	0.8996	0.89964	0.011	Up
S-Adenosylmethionine	6.841	0.097	6.847	0.078	0.9103	0.91034	-0.006	Down
beta-Alanine	6.728	1.527	7.375	0.068	0.9352 (W)	0.93517	-0.647	Down
Glycerol	6.309	0.114	6.306	0.052	0.94	0.94005	0.003	Up
NADPH	5.551	0.282	5.542	0.06	0.9453	0.94531	0.009	Up
Allantoin	6.759	0.041	6.761	0.075	0.9573	0.95729	-0.002	Down
Docosapentaenoic acid	6.37	0.142	6.366	0.133	0.9579	0.95795	0.004	Up
Quinolinic acid	5.602	0.206	5.6	0.184	0.9861	0.9861	0.002	Up
Alpha-Hydroxyisobutyric acid	7.09	0.045	7.006	0.211	1.0000 (W)	1	0.084	Up
Arachidic acid	5.896	0.349	5.848	0.18	1.0000 (W)	1	0.048	Up
L-Lactic acid	8.706	0.048	8.725	0.056	1.0000 (W)	1	-0.019	Down
Linoleic acid	7.338	0.139	7.455	0.274	1.0000 (W)	1	-0.117	Down
Thymine	5.82	0.075	5.833	0.15	1.0000 (W)	1	-0.013	Down
