# Supplementary material for: Arginine depletion attenuates renal cystogenesis in tuberous sclerosis complex model
Source: Cell Rep Med. 2023 Jun 7;4(6):101073. doi: 10.1016/j.xcrm.2023.101073 (PMC10313931; doi:10.1016/j.xcrm.2023.101073)
Supplement: Table S4. Metabolites showing significant yet inverse regulation in KO vs. WT and KO+r vs. KO comparisons, related to Figure 1 [file mmc5.xlsx]

## Sheet: Table S4
Table S4: metabolites showing significant yet inverse regulation in ko vs wt and ko+R vs ko comparisons, Related to Figure 1
Name	Mean of ko (log10)	Mean of wt (log10)	numeric p-value	Log10 Fold Change ko vs wt	ko/wt	Mean of ko+R (log10)	Mean of ko (log10)	numeric p-value	Log10 Fold Change ko+R vs ko	ko+R/ko	cross-regulation
4-Hydroxyphenylpyruvic acid	6.023	6.455	0	-0.432	Down	6.348	6.018	0.01966	0.33	Up	Down->Up
procollagen 5-hydroxy-L-lysine	5.425	5.85	0	-0.425	Down	5.632	5.426	0.01414	0.206	Up	Down->Up
Galacturonic acid	6.511	7.252	0	-0.741	Down	7.057	6.494	0	0.563	Up	Down->Up
Oxidized glutathione	6.892	6.526	0	0.366	Up	6.498	6.872	0.00222	-0.374	Down	Up->Down
N-Acetyl-D-glucosamine	6.794	7.109	0	-0.315	Down	6.961	6.771	0.0017	0.19	Up	Down->Up
N-Acetylglutamine	6.461	7.038	0	-0.577	Down	6.957	6.444	0.00916	0.513	Up	Down->Up
N-Acetylneuraminate	7.135	7.689	0	-0.554	Down	7.444	7.105	0	0.339	Up	Down->Up
N-Alpha-acetyllysine	6.537	6.894	0	-0.357	Down	6.869	6.522	0	0.347	Up	Down->Up
Uridine 5'-monophosphate	7.614	7.389	0	0.225	Up	7.335	7.594	1e-05	-0.259	Down	Up->Down
N-Acetylleucine	5.49	5.866	1e-05	-0.376	Down	5.823	5.492	0.0006	0.331	Up	Down->Up
Phosphorylcholine	7.281	7.078	1e-05	0.203	Up	7.059	7.26	0.00038	-0.201	Down	Up->Down
cis-4-Hydroxy-D-proline	8.296	8.481	2e-05	-0.185	Down	8.403	8.268	0.002	0.135	Up	Down->Up
Hydroxyproline	8.296	8.481	2e-05	-0.185	Down	8.403	8.268	0.002	0.135	Up	Down->Up
4-Hydroxyproline	8.296	8.481	2e-05	-0.185	Down	8.403	8.268	0.002	0.135	Up	Down->Up
O-Succinyl-L-homoserine	5.8	6.185	3e-05	-0.385	Down	6.052	5.801	0.00997	0.251	Up	Down->Up
5-Aminolevulinic acid	6.021	5.674	4e-05	0.347	Up	5.684	6.016	0.00059	-0.332	Down	Up->Down
Uridine diphosphate glucose	7.023	6.792	0.00013	0.231	Up	6.841	7.001	0.04164	-0.16	Down	Up->Down
Uridine diphosphategalactose	7.023	6.792	0.00013	0.231	Up	6.841	7.001	0.04164	-0.16	Down	Up->Down
Cytidine monophosphate	7.21	6.957	0.00015	0.253	Up	6.929	7.186	0.00155	-0.257	Down	Up->Down
Raffinose	6.752	6.464	0.00026	0.288	Up	6.434	6.728	0.0056	-0.294	Down	Up->Down
Glutarylcarnitine	5.966	6.345	0.00027	-0.379	Down	6.558	5.961	6e-05	0.597	Up	Down->Up
gamma-Glutamylcysteine	6.914	7.167	0.00037	-0.253	Down	7.05	6.893	0.00863	0.157	Up	Down->Up
Guanosine monophosphate	7.707	7.579	0.00077	0.128	Up	7.572	7.692	0.01034	-0.12	Down	Up->Down
Urocanic acid	7.602	7.818	0.00086	-0.216	Down	7.838	7.582	8e-05	0.256	Up	Down->Up
Propionylcarnitine	7.609	7.792	0.00102	-0.183	Down	7.738	7.591	0.00569	0.147	Up	Down->Up
CDP-Ethanolamine	7.241	7.123	0.00126	0.118	Up	7.078	7.22	0.00535	-0.142	Down	Up->Down
Cytidine	7.754	7.65	0.00136	0.104	Up	7.576	7.749	0.00503	-0.173	Down	Up->Down
Mannitol	7.116	7.427	0.00136	-0.311	Down	7.144	7.087	0.04808	0.057	Up	Down->Up
Guanine	7.481	7.339	0.0014	0.142	Up	7.303	7.46	0.00057	-0.157	Down	Up->Down
dCMP	5.679	5.32	0.00143	0.359	Up	5.225	5.679	0.01049	-0.454	Down	Up->Down
Stachyose	6.498	6.13	0.00143	0.368	Up	6.189	6.48	0.00345	-0.291	Down	Up->Down
L-Methionine	8.751	8.814	0.00169	-0.063	Down	8.776	8.73	0.00107	0.046	Up	Down->Up
Uridine diphosphate-N-acetylgalactosamine	7.34	7.25	0.00208	0.09	Up	7.23	7.321	0.009	-0.091	Down	Up->Down
Uridine diphosphate-N-acetylglucosamine	7.34	7.25	0.00208	0.09	Up	7.23	7.321	0.009	-0.091	Down	Up->Down
4-Acetamidobutanoic acid	6.507	6.687	0.00393	-0.18	Down	6.63	6.49	0.04856	0.14	Up	Down->Up
Aminoadipic acid	7.182	7.277	0.00412	-0.095	Down	7.49	7.149	0.00261	0.341	Up	Down->Up
Hypoxanthine	8.605	8.452	0.00429	0.153	Up	8.46	8.575	0.00629	-0.115	Down	Up->Down
thymidine 3'-monophosphate	5.882	5.548	0.00451	0.334	Up	5.272	5.881	0.00022	-0.609	Down	Up->Down
Xanthosine-Monophosphate	4.242	5.075	0.00531	-0.833	Down	4.81	4.246	0.04039	0.564	Up	Down->Up
Citrulline	7.778	7.888	0.00553	-0.11	Down	7.952	7.775	0.00058	0.177	Up	Down->Up
Glucosamine 6-phosphate	5.496	5.327	0.00573	0.169	Up	5.198	5.497	0.00609	-0.299	Down	Up->Down
Oleic acid	7.813	7.685	0.00718	0.128	Up	7.663	7.806	0.04164	-0.143	Down	Up->Down
Kynurenic acid	6.371	6.624	0.00801	-0.253	Down	6.922	6.355	0.00026	0.567	Up	Down->Up
Guanosine diphosphate mannose	5.982	5.91	0.01073	0.072	Up	5.911	5.978	0.00716	-0.067	Down	Up->Down
Eicosenoic acid	6.266	6.107	0.01218	0.159	Up	6.073	6.253	0.03125	-0.18	Down	Up->Down
Cyclic AMP	5.128	4.947	0.01257	0.181	Up	4.982	5.121	0.02111	-0.139	Down	Up->Down
Guanosine	7.434	7.271	0.01482	0.163	Up	7.09	7.417	5e-05	-0.327	Down	Up->Down
Methyl vanillate	7.129	7.04	0.0181	0.089	Up	6.927	7.102	0.00413	-0.175	Down	Up->Down
Butyrylcarnitine	8.227	8.105	0.01985	0.122	Up	8.063	8.202	0.01205	-0.139	Down	Up->Down
Glyceraldehyde 3-phosphate	6.586	6.25	0.02104	0.336	Up	6.117	6.563	0.02329	-0.446	Down	Up->Down
Ophthalmic acid	5.264	5.566	0.0239	-0.302	Down	5.666	5.266	0.00727	0.4	Up	Down->Up
N-Acetyl-L-alanine	6.337	6.269	0.02894	0.068	Up	6.178	6.322	0.00018	-0.144	Down	Up->Down
Cyclic AMP.1	5.733	5.64	0.03033	0.093	Up	5.603	5.735	0.00166	-0.132	Down	Up->Down
Methyl beta-D-glucopyranoside	6.127	5.915	0.03307	0.212	Up	5.572	6.12	0.00106	-0.548	Down	Up->Down
Docosatrienoic acid	5.11	4.62	0.03557	0.49	Up	4.406	5.1	0.01499	-0.694	Down	Up->Down
Orotic acid	6.847	6.757	0.03835	0.09	Up	6.707	6.827	0.02264	-0.12	Down	Up->Down
D-Ribose 5-phosphate	6.845	6.699	0.04214	0.146	Up	6.552	6.824	0.00123	-0.272	Down	Up->Down
Dihydroxyacetone phosphate	5.651	5.49	0.04437	0.161	Up	5.409	5.651	0.0242	-0.242	Down	Up->Down
