# Supplementary material for: Arginine depletion attenuates renal cystogenesis in tuberous sclerosis complex model
Source: Cell Rep Med. 2023 Jun 7;4(6):101073. doi: 10.1016/j.xcrm.2023.101073 (PMC10313931; doi:10.1016/j.xcrm.2023.101073)
Supplement: Table S5. Concentrations of detected metabolites in PTC samples, related to Figure 2 [file mmc6.xlsx]

## Sheet: Table S5
Table S5: Concentrations of detected metabolites in cell culture (PTC) samples, Related to Figure 2
sample	genotype/Rx	5-Oxoproline (pyroglutamic acid)	acetyl-aspartate (N)	acetyl-carnitine	Adenine	Adenosine	aKG	Alanine	aminoadipate	Arachidonic acid	Arginine	Asparagine	Aspartate	betaine	Butyric acid	Butyryl-carnitine	carnitine	Citrulline	Creatinine	Decanoic acid	Dodecanoic acid/Lauric acid	Eicosapentaenoic acid	Ethanolamine phosphate	Glucose	Glutamate	Glutamine	Glycine	hypoxanthine	Isocapric Acid	Lactate	Leucine	Linoleic acid	Lysine	Malate	Methionine	Myristic acid	NAD+	nicotinamide	Octanoic acid	Oleic acid	Palmitic acid	Palmitoleic acid	PEP	Phenylalanine	Phosphocreatine	Proline	Propionyl-carnitine	Pyruvate	Ribose
01_WT_1	WT	4750000	61400	5270000	903000	870000	235000	1610000	131000	281000	2960000	342000	4050000	14000000	1100000	104000	8000000	256000	95500	1160000	1690000	989000	1340000	461000000	9700000	1980000	18700000	152000	1100000	5310000	4960000	1840000	381000	3060000	1100000	3640000	72300	1400000	1750000	7770000	54900000	4110000	299000	2240000	12300	18100000	566000	1540000	12700000
02_WT_2	WT	1640000	173000	4460000	438000	387000	0	1950000	98900	510000	674000	1080000	3380000	16800000	731000	78200	7750000	132000	137000	1620000	3790000	1840000	1190000	466000000	7420000	2090000	19400000	148000	1020000	4750000	5220000	1640000	295000	2160000	884000	5710000	66700	1280000	2260000	7740000	51800000	7130000	83000	1460000	30600	5980000	664000	551000	13100000
03_WT_3	WT	813000	0	1590000	250000	67900	0	742000	82300	0	259000	21000	1310000	1990000	407000	40900	2420000	0	7160	2130000	5050000	307000	0	176000000	2500000	469000	5810000	7500	682000	9180000	1790000	3150000	201000	341000	136000	5880000	0	691000	1210000	17700000	27100000	8370000	0	504000	0	2000000	388000	583000	4980000
04_KO_1	KO	2120000	539000	9830000	831000	288000	1540000	3430000	129000	0	812000	838000	6730000	19300000	1400000	184000	17500000	823000	335000	3020000	7500000	80800	3700000	314000000	14400000	3220000	2900000	202000	1300000	13000000	6860000	1530000	434000	3000000	1580000	7690000	191000	1330000	2960000	6890000	54800000	6320000	482000	2720000	201000	9650000	1190000	1300000	8570000
05_KO_2	KO	2440000	464000	10500000	592000	288000	278000	3750000	140000	258000	829000	1020000	6190000	16300000	932000	209000	16400000	834000	352000	4380000	8990000	1450000	3520000	307000000	15500000	3140000	3160000	161000	1340000	14000000	6840000	1140000	585000	3100000	1780000	9670000	295000	1440000	4090000	5280000	64900000	7890000	292000	2720000	344000	9400000	1150000	948000	8400000
06_KO_3	KO	2570000	487000	9320000	750000	279000	442000	3570000	106000	0	800000	802000	5930000	16400000	797000	161000	14000000	876000	254000	1340000	1330000	0	3090000	257000000	13300000	3020000	3480000	189000	1010000	2610000	6740000	1010000	311000	2820000	1340000	3590000	120000	1200000	1620000	3820000	76100000	2550000	108000	2500000	199000	9570000	957000	427000	6750000
07_KO_Rapha1	KO/RAPA	909000	118000	4560000	983000	1020000	1100000	3180000	247000	792000	635000	618000	5180000	9340000	950000	121000	12700000	337000	404000	1120000	943000	1500000	1750000	688000000	12700000	3480000	1230000	110000	1040000	4650000	5480000	1130000	482000	3830000	1140000	2790000	293000	1160000	1890000	5650000	61200000	2270000	72000	2160000	10500	8340000	885000	1020000	18900000
08_KO_Rapha2	KO/RAPA	1020000	117000	4720000	876000	521000	192000	3410000	215000	839000	478000	633000	5200000	7070000	712000	164000	13100000	366000	454000	1160000	604000	1600000	1940000	681000000	12400000	3240000	1430000	110000	1020000	3040000	5510000	1080000	567000	916000	1370000	1900000	285000	1180000	1580000	3430000	36400000	1580000	133000	2040000	126000	8230000	917000	519000	19200000
09_KO_Rapha3	KO/RAPA	647000	43800	3290000	706000	357000	107000	1830000	128000	0	667000	310000	3270000	6390000	996000	44200	8170000	257000	173000	672000	1080000	0	1790000	456000000	7170000	2180000	640000	30700	991000	3040000	3740000	3260000	211000	811000	578000	2510000	66200	1160000	1050000	18500000	32100000	3160000	218000	1610000	222000	9220000	611000	864000	12800000
[truncated: 9 more columns]
