# Supplementary material for: Arginine depletion attenuates renal cystogenesis in tuberous sclerosis complex model
Source: Cell Rep Med. 2023 Jun 7;4(6):101073. doi: 10.1016/j.xcrm.2023.101073 (PMC10313931; doi:10.1016/j.xcrm.2023.101073)
Supplement: Table S6. Metabolites showing reversal of dysregulation in PTCs, related to Figure 2 [file mmc7.xlsx]

## Sheet: Table S6
Table S6: Metabolites showin reversal of dysregulation in PTCs, Related to Figure 2
	f.value	p.value	-LOG10(p)	FDR	Tukey's HSD
Palmitic acid	11.726	0.0084548	2.0729	0.026774	KO/RAPA-KO
Stearic acid	10.317	0.011432	1.9419	0.029619	KO/RAPA-KO
Octanoic acid	8.6562	0.017049	1.7683	0.040491	KO/RAPA-KO
nicotinamide	8.3351	0.018539	1.7319	0.042269	KO/RAPA-KO
acetyl-carnitine	101.82	2.3442e-05	4.63	0.0004454	KO/RAPA-KO; WT-KO
Aspartate	57.045	0.00012472	3.9041	0.0016068	KO/RAPA-KO; WT-KO
Leucine	51.35	0.00016817	3.7742	0.0016068	KO/RAPA-KO; WT-KO
Tyrosine	31.996	0.00062997	3.2007	0.0035908	KO/RAPA-KO; WT-KO
Glutamate	21.986	0.0017308	2.7617	0.0089689	KO/RAPA-KO; WT-KO
Propionyl-carnitine	20.945	0.0019666	2.7063	0.0093413	KO/RAPA-KO; WT-KO
Citrulline	18.822	0.0025983	2.5853	0.011393	KO/RAPA-KO; WT-KO
Ethanolamine phosphate	17.654	0.0030644	2.5137	0.012477	KO/RAPA-KO; WT-KO
Phenylalanine	12.467	0.0072965	2.1369	0.024465	KO/RAPA-KO; WT-KO
acetyl-aspartate (N)	11.121	0.0095879	2.0183	0.027022	KO/RAPA-KO; WT-KO
Tryptophan	10.945	0.0099555	2.0019	0.027022	KO/RAPA-KO; WT-KO
Butyryl-carnitine	9.7951	0.012889	1.8898	0.031943	KO/RAPA-KO; WT-KO
Taurine	493.74	2.2028e-07	6.657	1.2556e-05	KO/RAPA-KO; WT-KO; WT-KO/RAPA
Glycine	154.98	6.8483e-06	5.1644	0.00019518	KO/RAPA-KO; WT-KO; WT-KO/RAPA
Alanine	49.946	0.00018191	3.7401	0.0016068	KO/RAPA-KO; WT-KO; WT-KO/RAPA
carnitine	48.53	0.00019732	3.7048	0.0016068	KO/RAPA-KO; WT-KO; WT-KO/RAPA
Ribose	37.187	0.00041603	3.3809	0.0026669	KO/RAPA-KO; WT-KO; WT-KO/RAPA
Glucose	37.025	0.00042109	3.3756	0.0026669	KO/RAPA-KO; WT-KO; WT-KO/RAPA
5-Oxoproline (pyroglutamic acid)	13.623	0.0058781	2.2308	0.020941	KO/RAPA-KO; WT-KO/RAPA
Glutamine	11.155	0.0095201	2.0214	0.027022	WT-KO
S-Adenosyl-L-methionine	14.671	0.0048928	2.3104	0.018593	WT-KO; WT-KO/RAPA
